# Supplementary material for: Evolution of enhanced innate immune suppression by SARS-CoV-2 Omicron subvariants
Source: Nat Microbiol. 2024 Jan 16;9(2):451–63. doi: 10.1038/s41564-023-01588-4 (PMC10847042; doi:10.1038/s41564-023-01588-4)
Supplement: Supplementary file 2 — Statistical source data for Fig. 1. [file 41564_2023_1588_MOESM2_ESM.xlsx]

## Sheet: Figure 1a
Figure 1a: E copies/mg RNA in Calu-3 at 2hpi.
Delta	BA.1	BA.2	BA.4	BA.5
28304.9	45389	51737.6	62361.4	77763.8
75555.1	58765.6	56239.9	58798.7	86253.6
117118	119938	121546	117654	207938

## Sheet: Figure 1b
Figure 1b: E copies/mg RNA in Calu-3.
	Delta			BA.1			BA.2			BA.4			BA.5
2hpi	27615.6	28994.2		43880.9	46897.1		44146.8	59328.5		37923.2	86799.6		54015.1	101512
10hpi	17943439	28293062		1974963	2966417		1010330	1744049		147624	259665		2009804	2892001
24hpi	5740000000	4690000000	7980000000	2600000000	2710000000	3080000000	3040000000	2580000000	4100000000	1580000000	2980000000	2930000000	2620000000	3130000000	3020000000
48hpi	3460000000	4340000000	4130000000	1040000000	1690000000	1700000000	1220000000	824000000	1120000000	1100000000	926000000	853000000	1140000000	3180000000	2930000000

## Sheet: Figure 1c
Figure 1c: Infection levels in Calu-3 by nucleocapsid % positivity
	Delta			BA.1			BA.2			BA.4			BA.5
24hpi	69.8	72.5	77.8	58.5	57.5	52.4	46.2	49.3	47.9	39.1	42.3	42.7	52.7	65	64.8
48hpi	83.5	82.5	81.5	66.2	69	70.8	66.8	65.8	67	65.5	67.4		71.4	74.1	71.6

## Sheet: Figure 1d
Figure 1d: Gene expression during Calu-3 infection.
IFNB	Mock			Delta			BA.1			BA.2			BA.4			BA.5
2hpi	1	1.2573		0.698264	1.44369		1.33261	0.319446		3.2781			1.85612	0.974161		1.06243	1.87758
10hpi	0.397929	1.28272		1.57511	2.58737		1.10194	1.58246		2.58041	1.50164		1.19917	0.362579		1.52947	1.04795
24hpi	1.46873	0.919569	1.12518	272.828	219.726	415.144	183.239	138.566	131.352	371.147	139.023	138.62	24.3073	20.6005	26.9086	32.481	60.4989	70.3485
48hpi	0.454467	0.70791	0.745412	295.965	613.4	627.203	1554.42	2425.48	2027.54	1256.96	2002.46	2157.75	376.816	510.764	540.898	348.558	341.473	319.549
CXCL10	Mock			Delta			BA.1			BA.2			BA.4			BA.5
2hpi	1	0.954443		0.921425	0.681609		0.619713	2.45243		1.12948	2.04864		1.66708	1.08365		1.02148	1.40269
10hpi	1.67154	0.954611		1.68039	1.62133		1.83315	0.962879		1.24592	1.67475		1.27809	1.52717		2.24014	0.852339
24hpi	0.565242	0.634044	1.27398	182.827	173.666	176.168	265.955	189.341	124.339	275.353	109.178	157.953	38.4631	28.6873	26.2615	37.6007	55.026	61.308
48hpi	1.37912	0.600631	0.98974	163.748	219.281	247.787	745.97	690.331	687.313	887.903	939.504	827.657	178.563	195.453	321.735	147.254	159.096	232.182
IFIT1	Mock			Delta			BA.1			BA.2			BA.4			BA.5
2hpi	1	0.478615		0.515497	0.752836		0.651839	1.13434		1.27573	6.26984		0.958877	1.33252		1.1487	1.49905
10hpi	1.99395	2.40962		1.07014	1.29501		0.811916	1.38432		1.20226	1.13674		1.03785	1.50669		1.46276	0.962456
24hpi	0.690856	0.719546	1.08819	40.252	50.8404	70.6489	52.1594	37.9565	54.8752	120.999	37.9855	46.1112	39.2786	27.0517	24.0949	22.3445	32.7736	22.4801
48hpi	1.31733	1.46588	1.28991	35.9965	57.1924	46.7104	96.1834	121.777	155.114	81.0418	161.267	144.76	64.5019	71.7093	102.732	47.3213	45.233	39.3635
MX1	Mock			Delta			BA.1			BA.2			BA.4			BA.5
2hpi	1	0.395537		0.514884	0.397352		0.413868	0.944379		0.762775	0.933794		0.552744	0.561352		0.53796	0.613346
10hpi	0.860887	0.699719		0.728633	0.945715		0.969515	0.747422		0.538151	0.7364		0.685456	0.891672		0.762742	0.741453
24hpi	0.463031	0.404292	0.414445	11.5747	14.199	19.276	24.9492	12.1559	14.6805	20.785	10.846	13.5888	8.26407	5.08371	5.57514	6.30093	4.74751	6.57071
48hpi	0.526727	0.503953	0.661044	30.4883	27.3542	19.8864	43.1216	55.981	27.252	22.6385	53.9369	54.651	24.2792	27.5097	31.9203	34.9898	43.0774	30.0995
MX2	Mock			Delta			BA.1			BA.2			BA.4			BA.5
2hpi	1	0.3499		0.294071	0.380212		0.312492	0.421692		0.645796	0.710388		0.664945	0.347452		0.50062	0.453383
10hpi	0.65665	0.835829		0.40622	1.37297		0.71041	0.560056		1.34539	0.872115		1.05801	0.937181		0.909067	0.678793
24hpi	0.341066	0.595132	0.462956	23.7152	56.1666	47.1404	57.812	25.9515	36.5473	51.3555	28.1977	33.606	24.7912	23.0689	30.9475	10.4031	12.4533	15.0309
48hpi	0.489955	0.530258	0.545046	68.1934	73.0275	69.0526	75.4865	110.444	95.5099	61.2899	102.196	94.2217	64.8687	71.9359	126.54	68.3874	98.3271	70.8255
IFIT2	Mock			Delta			BA.1			BA.2			BA.4			BA.5
2hpi	1	0.67502		0.580728	0.883896		0.701093	0.961583		1.21203	1.25676		1.42901	0.685322		1.02205	1.03113
10hpi	1.21475	0.865145		0.979407	1.00834		0.726709	0.790077		0.460742	1.07432		0.709901	0.993959		1.38677	0.668805
24hpi	0.644942	1.82273	4.154	40.7533	55.799	68.8509	52.5649	38.7192	48.4591	82.9668	35.0489	47.5769	23.9682	17.3631	24.1672	14.988	14.9081	20.5216
48hpi	1.5024	1.14566	1.30474	47.5432	157.526	115.701	208.937	306.793	265.178	159.669	307.643	198.193	61.4552	63.6686	90.2844	57.0049	64.6302	66.4816
RSAD2	Mock			Delta			BA.1			BA.2			BA.4			BA.5
2hpi	1	0.497465		0.419537	0.672235		0.528709	0.52581		1.01978	0.590543		0.79436	0.607246		0.679041	0.606422
10hpi	2.2078	1.66529		1.4301	1.74318		1.56034	1.80555		0.977771	1.45202		1.11279	1.69443		1.55193	1.2461
24hpi	0.475068	0.562853	1.02103	62.5571	74.2091	86.7122	79.0382	55.7882	66.8624	80.1677	63.9387	54.0405	32.4454	18.6774	11.9242	13.7763	10.5761	20.531
48hpi	0.916451	1.05603	0.818727	44.8875	92.2759	52.4084	148.728	208.089	150.982	101.633	242.582	151.829	75.6333	75.8089	114.149	44.7747	55.2171	42.5297
DDX58	Mock			Delta			BA.1			BA.2			BA.4			BA.5
2hpi	1	0.47927		0.352238	0.748821		0.633912	0.649058		0.834556	1.20727		1.06189	0.712502		1.12295	0.73148
10hpi	1.52801	0.963683		1.05075	2.19286		0.975951	0.896876		0.80025	1.069		1.16386	1.23791		1.3496	1.79304
24hpi	0.977357	1.12452	1.96851	5.6804	13.1672	13.5799	12.254	7.2807	14.1162	17.6388	10.5194	13.6112	6.60792	7.43426	5.84975	5.42419	5.20868	8.82456
48hpi	0.943907	1.00498	0.750137	5.70568	10.1636	9.94319	23.2919	27.806	20.2564	22.8887	49.8496	40.3062	12.1167	13.0986	12.5933	11.4938	14.0831	14.61

## Sheet: Figure 1e
Figure 1e: IFNb ELISA in Calu-3 at 48hpi.
Mock	Delta	BA.1	BA.2	BA.4	BA.5
9.2902	966.27	2897.82	3264.54	1348.06	572.783
17.3452	826.266	2690.92	3443.52	1359.01	541.731
0	1101.04	2558.02	3029.04	1322.48	665.514

## Sheet: Figure 1f
Figure 1e: CXCL10 ELISA in Calu-3 at 48hpi.
Mock	Delta	BA.1	BA.2	BA.4	BA.5
32.7941	49.9059	201.835	144.974	35.2579	32.8788
32.9002	45.6232	143.464	227.311	35.2292	32.7098
32.8384	54.0863	148.154	138.423	43.5829	33.0477

## Sheet: Figure 1g
Figure 1g: Relative E copies upon ruxolitinib treatment in Calu-3 at 48hpi.
BA.1 -	BA.1 +Rux	BA.2 -	BA.2 +Rux	BA.4 -	BA.4 +Rux	BA.5 -	BA.5 +Rux
1.0058	3.6087	1	3.04247	1	2.125	0.767969	0.671094
1.43188	1.97101	1.34749	4.86486	1.37946	2.72321	1.03125	0.521875
1	2.15942	0.617761	3.11197	0.950893	1.89509	1	0.867188
1	30.6739	0.52586	1.08482	0.732323	1.5303	1	0.71345
3.34977	9.95974	1	8.99336	1	1.89899	0.795322	1.08187
0.864499	2.92683	1.18969	14.3209	0.572277	1.07921	1.39766	0.305174
1.72629	3.11653	0.522388	2.7194	1	1.19802	0.745763	1.90207
1	2.24932	1.4	3.25373	1.06931	1.59406	1	2.6742
		1	3.67164			1.06968	2.6742

## Sheet: Figure 1h
Figure 1h: E copies/mg RNA in HAE at 72hpi.
BA.2	BA.4	BA.5
55045148	70688658	193000000
76060454	73067158	163000000
87769832	106000000	226000000
39385201	78454289	76199382
59870347	74037003	140000000
61178456	105000000	121000000

## Sheet: Figure 1i
Figure 1i: E copies in apical washes in HAE.
	BA.2			BA.4			BA.5
8hpi	316000	373000	243000	181000	203000	186000	125000	269000	439000
24hpi	8160000	10300000	10200000	8450000	4590000	5170000	4510000	5250000	9010000
48hpi	250000000	358000000	406000000	297000000	298000000	280000000	37300000	224000000	829000000
72hpi	1530000000	1780000000	4030000000	1240000000	1280000000	1350000000	2270000000	1300000000	4300000000

## Sheet: Figure 1j
Figure 1j: Gene expression during HAE infection 72hpi.
IFNB	BA.2						BA.4						BA.5
- Rux	16.5477	14.1967	32.2409	18.5851	14.1105	22.1615	5.84437	9.63628	8.4357	7.4284	4.05333	7.28723	6.49884	5.31413	23.0919	11.3424	10.3403	8.52787
+ Rux	14.5115	5.88129	11.8359	1.30711	4.07692	4.67856	6.20145	3.42572	2.67218	4.94152	3.87618	4.91303	5.50243	4.39957	3.13313	1.54053	12.3968	12.0384
CXCL10	BA.2						BA.4						BA.5
- Rux	167.377	158.527	413.421	681.402	763.024	505.637	109.857	133.778	119.387	345.255	194.466	207.578	151.701	60.7478	136.306	195.413	307.39	193.193
+ Rux	5.48973	1.46648	2.79291	0.73474	0.611931	1.35587	3.71228	1.55726	1.21317	0.440137	1.15055	0.825712	1.66477	1.83407	1.13816	0.718717	0.911227	1.88185
IFIT1	BA.2						BA.4						BA.5
- Rux	130.502	54.9818	148.012	73.7803	89.4486	128.169	45.5419	58.3077	47.0984	62.0053	49.494	57.7674	64.1788	23.0763	62.5772	47.8504	80.442	50.8907
+ Rux	1.86545	0.955343	0.123605	0.657567	0.720432	0.683082	1.05963	0.581679	0.55584	0.663041	0.644685	1.27978	0.736552	0.929085	0.512914	0.429189	0.711973	0.781048
IFIT2	BA.2						BA.4						BA.5
- Rux	96.3853	83.4458	129.981	110.845	158.124	97.926	35.4534	42.9989	53.7388	30.3717	31.0666	34.084	47.1894	25.5919	62.1567	41.7194	45.4197	42.1469
+ Rux	3.17629	1.2584	1.6728	1.73484	1.87627	1.82045	2.74907	1.8049	1.55278	1.10895	1.08296	1.26209	1.48044	1.05107	1.46843	1.2134	1.25199	1.69498
DDX58	BA.2						BA.4						BA.5
- Rux	12.3308	10.1008	17.9255	9.5856	9.19316	8.03219	7.83319	6.14931	6.6822	8.00894	3.24063	11.0868	11.2787	3.80243	10.1626	4.4609	7.62842	9.54546
+ Rux	0.646692	0.545413	0.739379	0.482751	0.493939	0.362697	0.663143	0.494358	1.7143	0.463004	0.958403	0.228449	0.450096	0.413544	0.556304	0.35246	0.502441	0.614613
RSAD2	BA.2						BA.4						BA.5
- Rux	264.264	75.7587	354.267	159.107	201.665	141.75	107.89	128.714	243.804	103.542	52.4429	194.112	247.851	57.4125	100.886	61.7562	52.0169	72.0974
+ Rux	2.80013	1.0552	1.80293	1.87417	1.57095	2.00345	1.65843	1.01459	0.64717	2.08064	2.53705	1.35547	1.25689	1.3281	0.582164	0.568976	0.769939	0.765466

[truncated: 1 more sheets: Figure 1k]
