# Supplementary material for: Evolution of enhanced innate immune suppression by SARS-CoV-2 Omicron subvariants
Source: Nat Microbiol. 2024 Jan 16;9(2):451–63. doi: 10.1038/s41564-023-01588-4 (PMC10847042; doi:10.1038/s41564-023-01588-4)
Supplement: Supplementary file 3 — Statistical source data for Fig. 2. [file 41564_2023_1588_MOESM3_ESM.xlsx]

## Sheet: Figure 3c
Figure 3c: E copies/mg RNA in Calu-3.
	Alpha WT			Alpha WT + Rux			Alpha DOrf6			Alpha DOrf6 + Rux
2hpi	49900	12800		49900	12800		21700	16900		21700	16900
24hpi	696000000	564000000	1110000000	2280000000	3130000000	2130000000	1260000000	898000000	1040000000	1770000000	1020000000	1440000000
48hpi	700000000	1210000000	846000000	1940000000	880000000	498000000	539000000	315000000	526000000	994000000	1210000000	1060000000

## Sheet: Figure 3d
Figure 3d: Gene expression in Calu-3.
IFNB
	Mock			Alpha WT			Alpha ΔOrf6
2hpi	1	0.417408		0.26593	0.702866		0.253485	0.757915
24hpi	1.3469	1.70068	0.397599	132.354	165.488	66.69	274.467	315.663	337.237
48hpi	0.524513	0.709527	0.802082	91.8377	52.1633	50.6845	354.41	369.51	444.015
CXCL10
	Mock			Alpha WT			Alpha ΔOrf6
2hpi	1	2.14735		1.53546	4.43654		0.812893	1.25076
24hpi	1.68956	1.46146	1.24274	214.444	168.922	112.391	300.078	326.729	491.949
48hpi	0.68631	1.2035	1.08309	89.1287	70.7047	70.9699	380.037	432.115	339.627

## Sheet: Figure 3e
Figure 3e: Quantification of IRF3 nuclear:cytoplasmic ratio in Calu-3.
Alpha WT 5h	Alpha DOrf6 5h	Alpha WT 10h	Alpha DOrf6 10h	Alpha WT 24h	Alpha DOrf6 24h
2.325	1.1784	1.11741	0.601159	1.72672	0.732973
1.93884	0.907217	2.21974	0.984973	0.771265	0.992983
1.01244	0.772358	1.44779	0.783502	1.68975	1.52827
1.14434	0.586829	0.701135	0.98434	0.676501	1.20429
0.969877	0.867932	0.917901	2.06508	0.453776	0.769042
1.33994	1.29115	0.840986	0.814229	0.884043	1.29274
1.19919	0.826309	0.885263	1.13607	1.57113	1.36946
0.855569	0.651225	1.11451	2.22629	0.88833	0.650606
0.738794	1.07904	1.16452	1.47652	2.94897	0.526551
0.915816	0.864427	2.45053	1.06101	0.914851	1.04762
1.05251	0.814928	0.875722	0.763466	1.4214	1.59723
0.805568	0.627772	1.5504	0.514453	0.945958	1.51726
0.479582	1.07424	1.10506	1.27896	0.987264	1.08457
0.832772	0.824858	1.18545	1.48287	0.622905	1.17449
1.03284	0.891758	1.3808	0.774836	1.20945	1.26908
0.747381	0.920276	1.11164	0.605445	2.86252	0.780741
1.36577	0.934788	1.053	0.754162	0.725548	3.26509
0.832902	1.36595	0.823017	1.16653	0.857131	2.50854
1.21951	1.15736	1.28154	0.993712	7.53987	1.71971
1.77894	0.818613	1.53064	1.30091	0.872767	1.12762
1.01918	0.813227	0.921381	1.61295	1.26272	1.00754
1.61682	0.585487	1.68272	1.47174	0.627067	4.7916
1.05863	1.24033	0.436794	1.70577	1.62702	0.742404
1.30832	0.721203	0.465989	2.30628	0.561698	1.00838
1.01043	1.20829	1.15856	0.85057	1.77878	2.57104
1.13177	1.1424	1.38794	1.16931	0.957591	0.606075
1.29178	0.623831	0.752377	1.8267	1.94403	0.991714
1.19031	0.730464	0.486995	0.850975	0.812398	5.4985
1.5977	0.881412	0.330803	0.95895	1.57361	0.599786
0.918183	1.13299	0.999195	1.76011	1.07787	1.60723
1.16302	1.21712	1.67123	2.153	0.567827	0.592995
1.06963	1.21295	1.0444	0.726346	1.18366	1.45073
0.967377	0.814815	0.717139	0.774658	1.23618	0.920578
1.10822	1.08474	1.30827	0.647937	1.32463	2.55113
0.646611	0.951918	0.962968	0.819317	0.756117	0.726836
0.99612	0.814278	0.606941	0.711024	1.34673	3.89052
0.870952	0.580731	2.93473	1.09199	1.09981	8.67801
1.28123	0.959498	0.597644	0.693624	1.60188	1.40216
1.47941	1.30873	0.801427	1.06468	1.20272	0.631289
1.04713	0.567803	0.720333	1.13092	0.707568	2.15436
1.4417	1.20954	0.499379	0.968084	1.22791	1.78393
1.15384	0.559529	1.09154	1.21681	1.15858	3.09579
0.471412	1.0235	0.840378	1.14377	2.57925	0.921093
0.680682	1.00574	0.857996	0.914873	1.19081	1.65957
1.04866	1.37159	1.52071	0.551566	0.753358	2.41057
1.25411	0.813094	1.30385	1.48624	1.78803	1.46805
0.583146	1.35919	1.29849	0.446802	1.22549	1.07313
2.23341	0.970704	0.726907	2.13439	1.09245	1.53677
0.670755	1.38819	0.898391	0.685244	1.03658	1.35741
0.916778	1.04072	0.750768	0.568935	1.4531	1.00211
0.709021	0.826618	1.55483	2.06609	0.883744	1.23483
1.33385	1.14308	0.53973	0.767285	1.03528	1.78155
1.09366	1.26699	0.783175	0.821469	1.60332	0.629056
1.27751	1.2643	2.27727	2.03802	1.0837	2.31199
0.736791	1.74014	1.18535	1.12878	1.52283	2.28604
1.31755	0.780384	2.08493	0.988602	0.683585	1.56584
1.05911	0.926009	1.28848	1.1026	1.43319	1.71479
1.28545	1.47426	1.02325	0.785245	0.883745	1.70649
1.5285	0.922958	1.1947	0.713518	1.60167	1.0381
1.26111	0.980198	1.02675	1.61369	0.710447	1.46228
0.587393	1.11311	0.8274	1.97072	0.964143	2.2575
0.978284	1.30837	0.728012	1.01158	0.958624	5.24406
1.02994	0.948231	0.538726	1.52387	0.813251	0.653736
1.09074	1.08911	1.43091	0.827471	2.10813	1.33621
3.52677	0.461943	0.31853	0.384308	1.00253	0.760214
1.12019	1.18429	0.781438	0.760908	1.124	1.32858
0.847205	1.15062	0.641495	1.8444	1.38051	1.2914
1.27122	1.1346	0.572988	1.07674	0.746358	1.45954
0.671601	1.16622	0.661422	1.96929	1.26626	1.35364
0.997764	1.27388	0.533142	0.971085	1.52384	8.91928
0.765834	0.865416	1.27573	1.63834	0.607231	0.615704
1.36104	1.0822	1.15649	0.683638	1.79119	2.68624
0.842434	1.23134	0.92768	1.02189	2.19061	1.19824
1.33382	1.76956	1.37144	2.16213	0.787917	2.54689
1.23636	1.14866	1.02582	0.830285	1.61508	1.01995
1.3965	1.07474	1.94145	1.13693	1.13947	1.97281
2.20231	0.967812	0.640142	0.650979	1.27655	0.76873
1.24938	1.03257	1.04857	0.701812	1.54196	3.44969
1.06276	0.857955	0.831399	1.48503	1.1975	0.814043
1.20498	1.57809	0.655732	0.739698	1.42337	1.39325
1.6001	1.29682	2.95373	0.942795	0.950811	2.29732
0.658438	0.784302	1.75833	1.9683	1.6443	0.662902
0.869376	1.06113	0.391005	0.54677	1.19162	1.59536
1.05373	0.720808	0.743575	1.3409	1.1013	0.636322
1.2551	0.710768	0.967529	0.985482	1.20389	1.16109
1.24456	1.78907	0.963401	0.828557	1.20261	2.32958
0.746679	0.769186	1.26951	0.646603	1.48996	1.76176
0.785874	1.09359	1.05686	1.32137	7.34333	2.47625
0.834066	0.752245	1.31681	0.770633	1.42113	4.02708
1.52543	1.00418	1.45514	1.21717	0.830485	2.2873
1.14162	0.477541	1.10575	0.529012	1.14998	1.04102
0.778249	1.07305	0.844259	1.3009	3.19289	2.11122
0.674419	0.5045	0.651759	0.485901	0.679731	1.15112
1.59579	0.712066	0.982227	1.17861	1.63603	1.60971
1.20818	0.831774	1.41685	1.15666	0.717041	1.2736
0.79249	0.837196	0.705446	1.4122	1.07489	0.847865
1.04258	0.999259	1.3022	1.34133	1.05181	0.876306
0.96224	0.947921	1.60942	1.12938	0.896627	0.932254
1.0783	3.22956	1.66451	0.571168	1.06957	4.22344
1.71287	1.25048	1.17068	0.822976	1.09154	0.699517
0.761938	1.04414	1.05473	0.893699	1.82837	5.62912
0.451557	1.30467	1.15641	1.63001	1.2772	1.14479
1.67811	0.357688	0.825224	0.775557	0.657148	4.06291
1.17054	0.979037	1.31559	1.49313	0.677158	2.22734
0.867672	1.27111	1.26548	0.677544	0.918454	0.638663
1.72333	0.787214	0.87415	1.30464	1.71206	2.41527
1.36823	0.554001	0.923171	0.718894	1.5647	1.1401
0.734699	0.995484	1.39006	1.55308	0.912851	1.78225
1.06977	1.51636	1.81061	0.771202	1.25623	0.743447
0.774943	1.35678	1.00495	1.03642	1.25224	1.36621
0.674217	0.542235	0.841472	0.913357	1.45385	1.09745
1.19247	0.936244	0.740662	2.00482	1.39001	1.09738
0.966779	0.833431	1.22853	1.00572	1.68641	1.50163
0.639884	0.572189	1.3668	1.54354	1.43766	0.979692
1.70955	0.880762	1.10878	1.52779	1.27676	1.17613
1.02848	0.87205	0.932009	1.2298	3.28524	1.35183
0.962261	2.31429	0.963229	1.01614	1.53556	0.609714
1.21442	0.775744	1.24818	1.04045	1.29134	2.05065
1.11317	0.931408	0.673603	1.14384	1.01903	1.70497
1.04975	0.986503	1.01871	1.17272	2.15138	1.21059
0.808515	0.540705	0.779869	1.41297	1.5261	0.917956
0.843856	0.832593	0.735273	0.784698	0.703374	0.978443
1.29773	1.0625	1.63177	0.880788	0.890821	0.81485
1.77893	0.980054	0.427953	1.05437	1.99867	1.75077
1.12309	0.559944	1.44302	0.846227	0.951207	1.30192
1.22684	1.00215	0.49917	1.40353	2.13997	1.79967
1.43134	1.16456	0.834203	1.14724	2.50353	0.890257
0.825497	1.15435	2.24306	0.687659	0.808159	2.78393
0.889721	1.05045	1.82446	0.991729	1.06432	2.83635
0.763394	1.13897	1.4848	1.08657	1.44984	1.60418
0.713381	1.23117	1.85093	1.25172	1.1215	1.11522
1.36784	1.10635	1.39566	1.80756	1.93517	0.901873
0.372549	1.06312	0.940606	0.888728	1.14158	1.21446
4.48636	0.93878	0.835728	1.06098	1.54552	1.64482
1.13222	0.681467	1.21226	1.37222	1.36019	0.927595
0.794555	0.768338	0.815819	1.50173	1.04486	1.62169
0.813144	0.588664	1.06279	0.889588	0.357464	1.40166
1.07741	0.996649	0.975338	1.51772	2.39395	2.81918
0.595091	1.0746	1.77422	0.693796	0.731503	1.10487
0.582632	1.18925	0.753401	0.702961	1.8521	0.887627
1.01816	1.30395	0.473398	1.00183	1.72449	6.24656
0.584655	1.38609	0.762658	1.70176	0.874426	0.718621
1.57396	1.18125	1.3304	0.732263	1.17364	1.6098
0.901282	0.643943	0.874667	0.844171	1.66261	1.05869
1.12446	0.92972	0.922651	0.575152	1.09966	1.15132
0.815418	0.434681	0.649499	3.07297	0.931709	0.853721
0.802338	1.04351	0.824331	1.42026	0.742356	1.19934
0.772371	0.966522	1.16222	1.24304	1.11104	1.78075
1.36329	0.742349	0.891716	1.05295	0.692357	1.22154
0.897114	0.896082	0.645415	0.76286	1.05749	0.99939
0.725852	0.450618	0.797229	0.585096	1.03506	0.332888
0.860504	0.530251	0.505969	0.668003	1.47347	1.44076
1.37584	0.702858	1.3313	1.07502	1.79026	1.625
0.944145	1.28424	0.709487	1.57358	0.909383	2.3376
1.35073	0.794194	0.394694	1.18322	1.21764	1.40586
1.14344	2.43184	0.630715	1.05979	1.7717	1.31633
1.3536	1.34197	1.55598	1.11462	1.22574	1.04137
0.823886	1.16329	1.30312	1.27494	1.2058	1.62165
1.28949	1.45478	1.38293	0.96059	1.33952	1.12286
0.722576	0.909644	0.973834	0.644902	1.51221	1.34011
0.511843	0.945931	0.971733	0.695623	1.52314	1.26632
0.999903	0.594004	0.886804	0.753451	0.660997	1.11753
1.14143	0.606861	1.18317	1.0295	1.76351	2.35666
0.57765	0.553812	0.556114	0.765528	0.708458	0.853902
1.26415	1.01923	1.13314	2.47374	0.749929	1.0496
1.30414	0.796312	0.525044	1.58685	1.02674	1.13621
1.17015	1.61476	1.45521	3.96111	1.61372	1.20448
1.28464	0.865968	0.650015	1.06908	0.73993	0.910192
1.08068	1.27079	1.34468	1.36767	0.805071	1.43873
0.781351	1.43993	1.36443	1.06776	1.30404	1.98396
1.92929	2.28114	0.499648	0.852819	1.81537	1.80035
1.05347	1.27053	0.429287	1.66064	1.42199	1.16022
0.475653	0.985758	3.70996	1.3561	1.52175	1.23164
0.892158	0.857535	1.39452	1.36821	1.59911	0.680607
1.11143	1.29861	0.812248	0.517658	1.10222	2.18671
0.902094	0.621279	1.23755	1.09812	0.656929	1.50682
1.7704	1.17995	1.05427	1.00647	0.762355	1.14579
0.414652	0.899414	2.13399	0.931103	2.24971	1.62223
0.736058	1.22624	1.98572	1.80712	1.45554	2.30818
0.726165	1.10389	0.904877	1.76105	1.37591	0.831837
0.831514	1.20926	0.872222	1.66678	4.57903	1.85399
0.63677	1.60631	0.581379	1.5967	2.61523	1.58264
0.689678	0.769247	1.39492	0.926674	0.806977	1.21306
1.81798	1.42697	0.932401	0.480359	1.14555	2.74249
2.39036	0.974078	0.975592	0.804869	1.31541	1.24681
0.59568	1.21613	1.03148	0.987505	1.09692	2.08227
1.03508	0.740874	1.1774	2.00513	0.831419	0.810369
0.642597	1.02365	1.18984	0.464038	0.899177	1.16114
0.695605	0.873132	1.44623	0.523527	1.53016	4.50268
0.976	1.01191	1.26732	1.30594	2.58413	0.962928
0.532297	1.88248	0.59096	1.18152	0.914214	0.583282
0.962657	0.724162	1.67953	0.826177	2.55459	0.867006
1.29054	0.82335	1.46101	1.07632	1.558	2.18126
1.23573	0.669885	0.744007	1.15939	1.51938	1.92302
0.803984	0.691949	1.08286	1.29367	1.24844	0.64638
0.972109	1.06742	1.1145	0.556756	1.4688	2.11278
1.29033	0.554264	0.889856	0.686257	1.08179	0.526992
0.810474	1.13867	1.60082	0.982469	0.995723	0.754807
0.822384	1.5484	0.816159	1.00762	1.81359	0.887194
1.12099	0.62853	0.959585	1.6616	1.09861	3.87358
0.952355	1.14299	1.08701	0.722696	0.486642	2.50572
0.757229	0.717268	1.75531	1.10219	1.38306	1.33107
1.1976	0.723445	1.49936	1.05499	1.39172	0.878218
1.3206	1.20371	0.666309	0.746312	1.87151	0.805353
0.757558	0.475451	0.843963	1.4059	0.894291	1.12973
0.791296	1.38822	1.0892	0.74686	1.28814	2.08854
0.262875	0.882585	1.21971	1.40115	1.10228	0.779345
1.65915	0.391544	0.662424	1.10428	1.6683	0.973257
1.36915	1.13183	0.413527	0.689494	1.80532	0.633769
0.839771	1.6961	0.529873	0.67605	1.21143	4.77277
1.06887	1.10748	0.545458	0.74714	1.20895	3.10564
0.622515	0.591727	1.25389	0.774888	1.31291	1.49228
0.992773	1.00253	1.53775	0.985955	0.798832	1.28682
0.546111	2.83161	0.667987	1.14153	1.37779	0.958337
1.20186	1.53307	0.857746	0.493077	3.3763	1.43277
1.26936	0.597588	0.756778	0.606516	1.16361	0.865315
0.419037	0.69977	1.1961	0.600696	1.34371	0.814857
0.897394	0.691549	1.20267	1.21874	1.77234	2.44409
0.975706	1.13367	1.36979	1.14967	1.63325	0.774135
0.726651	0.448179	0.999104	1.12832	2.50494	6.03521
1.83554	0.561424	0.690017	0.856828	1.40936	1.16102
1.41191	0.794758	0.735952	0.741086	0.879463	1.3021
0.713862	1.51482	0.94889	0.955561	1.2381	1.86888
0.615794	0.548422	0.902163	0.685284	1.36901	1.22096
1.04658	0.614663	1.20341	1.17006	0.756844	2.06853
0.714542	0.697785	1.02155	1.35396	1.04027	1.7258
1.14301	1.10452	1.43174	1.14579	2.55534	0.809403
0.945414	1.50623	1.57138	0.672011	1.89863	3.81189
1.26238	1.09079	0.704499	0.472945	1.80144	3.65751
1.12469	0.661795	0.776507	0.904584	0.694811	0.542788
1.69194	0.52923	0.717917	1.83711	1.35946	1.26574
1.19164	0.707483	2.0183	1.85067	2.26042	1.37901
1.20705	0.857723	1.32856	0.970142	0.443257	2.17462
1.17594	1.24574	0.61894	1.37549	2.14799	1.6087
0.577735	1.30037	0.53142	1.87237	1.08187	1.3908
0.829583	0.955064	0.996807	1.54188	0.934808	2.73399
0.599836	0.398685	0.482142	0.595393	2.47886	1.21311
0.726771	0.657186	0.520255	2.0994	0.973352	1.68221
1.46765	0.655269	0.976169	1.68057	1.35211	1.0052
0.886839	0.736388	1.0657	0.879441	1.84952	1.7672
1.0601	0.883547	1.82868	1.4705	3.0597	1.40572
0.624535	0.474399	1.78356	1.35975	0.674924	1.36071
0.925521	1.57395	0.73614	1.90638	1.30531	1.2332
0.895358	1.4008	1.02325	0.878568	1.77262	0.7848
0.866081	1.26307	1.7167	1.23988	1.19685	1.73746
0.463867	0.941149	1.35458	0.65799	1.02417	1.06945
2.31012	0.403063	1.28837	1.52013	0.705614	0.596253
1.11406	0.944631	0.9046	1.05788	1.32621	1.0031
0.973664	3.01624	1.40975	2.30326	5.57048	1.56843
0.727721	1.12101	2.30892	0.839344	1.11505	1.17751
0.955054	0.577735	1.05068	0.884589	1.54557	2.17366
1.68954	1.12274	0.818126	0.700343	0.912916	1.06535
0.44992	0.89872	0.85297	1.55008	1.82158	1.56026
0.609821	0.901743	1.12479	0.697178	0.954236	1.53861
0.571684	1.00352	0.988757	0.973102	1.23818	0.914532
2.09203	1.00227	1.12626	0.949232	1.09352	0.48219
1.01879	1.0741	1.15237	0.544864	1.75435	1.15091
1.22374	0.601596	0.792312	1.78286	1.2086	2.16852
0.939788	0.715105	0.963944	1.24135	1.16732	2.2833
1.33705	0.845849	1.25993	0.726757	2.89123	2.48676
0.456294	0.855668	1.02866	0.661712	1.46975	2.31177
0.918828	0.814306	1.10604	0.762156	2.08669	1.38766
0.793918	0.993035	1.86655	1.30874	1.53812	1.24728
1.55042	1.40274	1.57606	1.3797	1.1715	1.38004
0.933673	1.16302	1.54733	1.37639	0.771342	2.58773
1.0809	0.491811	0.818361	1.26221	1.52347	1.21531
1.29318	0.694892	0.804533	2.52423	1.81451	1.12293
1.44072	1.02742	0.818027	1.07942	0.835142	2.61485
0.756937	0.8779	0.847682	1.47611	0.898156	2.63062
0.700764	0.999722	0.799503	1.40899	2.43034	1.07321
0.632453	1.02705	0.533903	0.651881	1.65857	1.24692
0.821426	0.479777	1.5476	0.764208	1.43708	1.35197
1.87976	0.730016	0.786696	1.76409	1.81131	0.75802
0.755554	0.683428	1.56549	1.24436	0.848601	1.0469
0.69761	1.27479	0.882693	0.691441	1.03289	1.06748
1.71634	1.09643	1.46083	1.14657	7.45122	3.4506
0.998539	0.647049	1.16738	1.19386	1.1168	0.971572
0.788307	0.969515	0.628488	1.68821	3.45657	1.74964
1.03093	0.871697	1.81157	0.815361	1.80038	0.546123
1.04832	1.13804	0.673447	0.784827	1.15072	1.48909
1.06272	1.25581	1.17118	1.10273	1.14535	1.13193
0.703042	1.07653	0.945327	0.745751	1.73752	1.36861
1.98079	1.51409	0.633736	0.935935	1.1143	0.921952
1.24111	0.758856	1.11358	1.48433	1.16118	1.51774
0.804708	0.758681	1.72239	0.867424	1.21561	0.735068
0.599065	1.09115	0.766944	0.727971	0.848066	3.16996
1.03235	2.44294	0.950588	0.613574	1.36581	1.069
1.26373	1.44597	1.29161	0.873065	0.951304	1.3358
1.17099	0.744429	1.39575	1.01012	1.34149	1.69848
0.604912	0.749809	1.33756	1.57758	1.38377	1.29187
1.55428	0.731565	0.639503	2.17274	1.98932	0.955416
1.12368	1.15188	1.41086	1.31071	1.41524	1.3605
0.32892	0.566287	0.922954	0.959348	0.917764	2.45236
0.211316	0.557569	1.33136	0.978589	1.22939	1.22388
0.960299	0.716974	1.7062	0.981625	0.743451	1.04213
0.655524	1.28537	1.98654	1.02974	1.8035	1.88664
0.638481	0.799549	1.26126	0.69558	2.44984	1.13067
1.65353	0.487515	1.50546	1.57899	0.975919	1.77921
0.922677	1.641	1.0974	1.09447	0.975066	0.914337
1.37329	0.940436	2.10003	0.935857	1.19481	1.00692
2.08176	1.01066	0.888742	0.948105	1.65619	1.45827
0.685905	1.37846	2.20612	0.89137	1.62031	1.28978
0.42804	1.0334	0.546547	0.892817	3.07763	2.47275
0.974098	1.80506	1.35253	1.59325	0.904535	0.560926
1.47099	0.703844	0.73625	1.4685	1.98105	1.04416
0.958822	0.97633	0.738552	1.88369	1.42081	2.81064
1.00944	1.13628	0.573003	0.886217	0.900576	1.95449
0.971481	1.29945	1.77644	0.58855	0.71065	2.02077
0.846503	1.19221	1.2268	1.07298	1.49722	1.21433
0.872019	0.655039	2.1984	1.03497	1.73846	1.48766
0.459092	1.03855	0.804926	1.36296	1.97171	0.729187
0.978184	0.617598	1.3917	1.00303	1.08353	3.28637
1.00744	1.9399	1.31248	1.10206	2.21477	0.616599
0.981103	1.71376	1.20027	1.14969	0.951385	1.9672
1.2527	1.20354	0.695634	1.01763	1.21758	0.770891
1.78001	4.71977	0.900975	0.754489	0.313413	1.04782
1.41134	1.08626	1.22418	0.966161	1.30179	0.94186
0.718992	0.815592	0.734757	0.952865	1.30064	4.20847
0.757878	1.0199	1.35513	1.39216	0.992669	1.17102
1.41178	1.17327	1.16299	1.28496	1.16586	4.4784
0.902087	0.997937	1.10523	1.85978	1.64753	4.02755
0.876885	0.832625	0.665685	0.574619	1.88859	1.20524
1.33465	1.15909	0.860719	0.652363	1.37535	1.59039
0.633447	1.13082	0.775573	2.33994	1.53093	1.58231
1.21199	0.878073	0.508489	0.392494	0.932412	2.01117
1.52087	1.41493	1.75373	1.29701	0.764254	0.750559
1.5247	1.20057	1.27639	0.817427	1.09859	0.701969
1.01484	0.972242	0.920416	1.59019	1.09412	2.507
1.20551	0.707339	1.80748	0.939385	1.12487	0.807561
0.557475	0.721492	1.57486	1.30029	0.811943	1.38211
0.351386	1.13152	0.781241	1.3805	1.54932	1.42728
1.41141	1.18771	0.647739	1.0039	1.63712	0.952951
1.64088	1.6915	0.750914	1.46421	0.957582	1.3003
0.954819	0.871263	1.37377	2.03995	0.938165	3.92523
1.3598	0.466274	1.22058	0.59093	0.794813	0.425782
1.36398	0.6673	1.52552	0.622591	1.90093	1.63214
0.619922	0.916966	1.43493	0.85547	1.45652	2.63239
1.24179	0.955371	0.534849	0.60815	1.26992	1.06065
0.844026	0.709693	0.940285	0.744738	1.13473	0.623559
0.765305	1.60984	0.439881	1.43669	0.652188	2.76681
1.85618	0.855076	1.1248	1.21994	1.56889	1.99654
0.407532	0.551898	0.840166	0.595881	2.23329	0.874772
0.619444	0.942821	1.6571	0.562229	0.933043	0.582785
0.932167	0.815963	1.27662	0.56982	5.43149	1.34143
0.867889	0.911905	1.35708	1.14657	1.23232	0.787451
0.796165	0.781572	1.36062	0.823391	1.5535	1.07654
0.948268	1.30028	0.711315	0.828106	0.930402	1.68974
0.837963	1.5479	1.22447	0.588241	1.45266	1.3268
0.484818	1.49514	0.8748	0.88781	1.58416	1.31699
0.500596	1.14659	0.580154	1.49517	0.764964	0.874178
1.04321	0.631283	1.25014	0.59027	1.57958	1.0802
4.57736	0.638368	0.468886	0.248257	0.640773	0.648747
0.978411	0.631385	0.7866	0.967564	2.34617	1.86834
0.527151	0.824962	0.890565	1.15653	1.61432	1.13599
0.685452	1.38902	1.27668	1.7581	2.32375	1.36815
1.22791	0.960409	1.45905	0.468412	0.868418	2.00815
0.794884	0.734086	1.09502	0.839424	0.728016	1.35733
1.05626	1.08981	0.389823	0.708111	0.835517	1.1139
0.960501	1.30783	0.688746	1.66831	1.65785	1.28617
0.752198	0.826851	0.69487	1.58268	1.38022	1.45314
0.810189	0.614125	1.42923	1.3837	1.16491	1.31057
0.761389	0.482783	0.638099	1.5656	0.943813	1.59893
1.93572	0.989382	1.23828	0.898617	1.88688	1.27711
1.11738	1.02202	1.2516	0.721726	1.32821	1.12609
1.29471	1.0052	0.91806	1.29096	1.23622	1.18555
0.515553	0.236304	1.22352	3.33759	1.14527	1.61027
1.33664	0.762144	0.741377	0.515242	1.18829	2.96305
0.818489	0.799336	1.37493	1.2956	2.25637	1.41874
1.29724	1.32318	0.999374	0.670871	1.16165	1.46671
0.835536	1.34873	1.0729	1.57856	0.659362	1.30412
1.05524	0.981981	0.922516	0.750328	0.76402	1.07749
0.841105	0.732442	1.01649	1.11093	2.81076	1.17156
0.964424	0.885933	1.10339	0.728865	0.821452	1.29427
6.38876	1.44077	0.93972	1.03888	2.02288	1.55809
2.02374	0.672829	0.899554	1.3724	0.608705	2.6513
1.24617	0.686109	0.967102	0.993559	1.75347	2.02147
0.74817	1.29778	0.55876	0.754227	1.0091	1.03024
1.25918	0.657914	2.33276	0.843168	1.11053	1.43877
0.817328	1.06977	1.49997	0.620755	1.56905	1.27045
0.561873	0.506169	5.471	1.34983	1.17582	1.37232
1.94014	1.66158	1.29375	1.42076	1.17344	0.860032
0.827135	0.91323	0.930523	1.22593	1.26791	1.50071
1.21443	1.14164	0.744545	1.11584	1.52002	0.984162
1.36265	1.13771	0.68832	1.70904	1.52251	0.915292
0.574865	0.448149	1.3215	0.947106	1.33514	1.0339
1.59012	0.873174	2.0572	1.52312	1.57904	0.995412
1.21535	0.250543	1.46755	0.821414	0.779246	1.83341
1.1356	0.802916	0.834092	0.713938	2.71454	2.21683
0.439325	0.942381	1.3334	0.553713	0.381249	1.36173
0.94777	0.964834	1.28228	1.20227	1.53679	0.852749
0.89979	0.503696	0.892138	0.812838	2.07671	1.09135
0.956207	0.451253	0.815169	1.48654	1.63228	1.01122
1.74916	0.494904	1.27875	0.738706	1.36748	0.908966
0.994167	0.919634	1.12178	0.999928	1.58667	1.30545
0.443622	1.24033	1.22133	1.17484	1.20356	1.55984
0.898815	1.95214	1.17027	5.96208	0.997112	0.910778
0.868812	0.798421	1.45082	1.27895	1.38649	2.66718
0.922096	0.748004	0.834673	1.15543	0.909551	1.5324
1.10831	1.01774	1.12809	0.769887	0.918187	0.603318
0.463919	1.30458	2.89242	0.987188	1.32051	1.35075
1.36117	1.63888	0.804059	0.82654	1.16797	2.85699
1.26923	0.881366	1.06076	1.14705	1.55153	0.592752
1.18479	1.54263	1.0556	0.862143	1.23607	0.838993
0.91907	0.771923	1.52126	2.01437	0.781058	0.858233
2.50811	1.64539	0.543253	1.36914	0.895114	0.859662
0.712592	0.864375	1.28949	1.1564	1.16641	1.66588
0.59186	0.590488	0.943999	1.00742	0.882727	1.49589
0.884751	0.653927	1.09955	0.675394	3.01857	1.46389
0.927829	0.832218	0.470608	1.57167	0.619004	0.702082
0.717097	0.874831	0.684829	1.98398	1.17534	0.704852
0.859805	1.06232	1.58205	1.12664	1.3593	1.82721
1.73067	0.415437	1.87683	3.33729	1.56531	1.07111
1.17098	0.54527	1.23202	1.57132	1.09716	0.811693
0.961853	1.43119	0.963401	4.20289	2.7776	0.968859
1.77941	1.83384	1.25293	0.954732	0.803752	7.60799
1.61052	1.03249	1.17647	0.590149	0.70591	1.0332
0.808405	1.1218	1.03916	0.616741	1.83564	1.26605
1.08812	0.741411	1.00656	1.27908	1.19362	2.5896
0.715326	0.843147	0.826084	1.73066	1.52717	1.51899
1.7973	0.870535	1.02105	1.7865	1.13197	1.47712
0.754032	0.722106	1.68489	0.735191	0.928972	1.19639
0.458599	1.3594	0.816244	2.16832	1.01712	2.43451
1.31075	0.997555	2.50203	0.751592	1.00145	1.65619
0.504959	1.02747	1.1053	1.39132	1.84822	2.20247
1.30962	1.58372	1.014	0.604862	1.74012	1.41135
0.244906	1.13568	1.53559	1.32692	1.33794	1.61528
0.761024	1.15254	1.2553	0.746272	0.982941	0.909031
0.87964	0.610322	0.932065	0.356649	0.861354	1.01505
0.862649	0.562646	0.550978	1.47651	1.30965	2.49596
1.19665	0.776095	1.18096	0.619805	2.67789	2.4994
0.972857	1.93122	0.677896	1.13573	1.64603	1.38523
0.773278	0.651421	0.410869	0.92748	1.49038	2.74256
0.84345	0.48593	2.56418	1.80246	1.52343	2.96935
2.54042	0.53568	1.08108	0.949243	0.920238	1.21543
0.361815	1.34466	0.967331	1.21519	1.42363	1.77795
0.515289	1.15544	0.568122	1.02804	1.60538	1.30723
1.18785	1.27146	0.799022	1.77341	1.91308	1.60996
0.577893	0.872144	1.24381	0.881595	0.571608	0.788247
0.943581	0.673908	1.83204	0.947861	1.25645	1.12787
1.5087	0.663844	1.20671	1.02585	0.911102	0.519211
0.793647	0.8469	1.26851	2.09046	1.02306	1.40399
0.570469	1.06725	0.510671	1.22957	1.60981	1.12431
1.36514	0.596159	1.55808	0.505506	1.70048	1.00159
1.02937	0.547457	1.53992	1.36948	1.47851	1.41148
0.636477	0.610227	1.40783	1.48896	1.23977	1.01471
0.870579	0.833246	0.581446	0.750301	0.988617	0.795333
0.620872	0.798363	1.00156	0.709157	0.755701	2.54995
1.08462	0.702309	1.31983	0.989542	0.802341	0.93917
0.932993	1.03917	1.14487	0.681068	1.91548	0.833014
1.30847	1.96061	0.916729	2.95411	0.986038	1.82363
0.938127	1.54065	2.31808	0.658362	4.43858	0.751298
1.33242	0.86373	1.691	1.20807	0.748981	1.16877
1.04961	0.417938	1.40564	1.49454	1.63862	2.58557
1.403	1.08119	1.46337	0.979245	2.05597	0.891076
1.10044	1.93735	1.78826	0.55192	3.94515	1.47882
0.718443	1.00073	0.943149	0.956941	0.76244	0.539171
1.30496	1.5333	0.883396	0.985469	1.5764	1.17904
1.02328	0.798428	2.84281	2.86198	1.57799	1.18528
0.730075	0.710619	1.08846	1.19672	1.4257	0.659164
1.09202	1.56382	1.53851	1.29752	1.04378	0.736691
0.880955	1.27661	1.10744	2.17271	1.22658	0.980148
0.645751	1.44495	0.987118	0.336763	1.4035	2.76009
0.957644	0.983904	0.62714	1.68232	0.987154	1.70573
0.87375	4.97258	0.361307	0.943435	0.944012	1.02666
0.765295	0.878341	1.86788	0.934229	1.23991	1.4639
1.01213	0.82725	1.25677	1.89823	0.642391	0.960459
0.451498	0.946216	0.669268	1.35479	1.36556	1.42037
1.22049	0.422384	0.93665	0.858296	1.39087	1.61685
1.11659	1.39978	1.09127	1.3105	0.955959	1.34705
1.20652	1.51772	1.41446	0.80209	0.626332	8.10914
0.947718	0.671622	1.15273	0.349768	1.3831	5.50642
0.925414	0.536121	0.844125	0.913647	1.48849	0.904838
0.752504	0.683475	1.56211	1.82236	0.592336	1.60045
0.765445	0.888037	0.548129	1.43731	0.741498	5.51505
0.734395	0.813982	1.05962	1.07668	1.77598	1.83167
0.54259	0.683959	0.47025	0.77728	1.0647	1.50713
0.84862	2.00062	0.539891	1.14768	0.844902	1.49533
0.797072	0.916806	1.08539	0.587973	1.48507	0.909751
1.3496	1.01503	1.10036	0.440805	1.43997	2.30506
0.894304	0.943176	1.08123	0.909004	1.56361	1.55952
0.600752	0.587984	1.12747	1.0238	0.77457	1.33379
0.860044	1.28698	1.02412	1.45132	0.853874	5.59753
0.631686	0.928094	0.396926	1.94834	0.748587	1.10192
0.719593	0.830293	0.568401	0.779474	1.89915	2.65909
0.557153	2.24603	0.994395	0.700017	0.915747	2.9601
0.674093	0.846212	0.775654	1.83605	1.68531	1.07545
1.16497	0.946634	1.12901	0.801492	1.09434	1.1417
1.33321	1.27076	0.743686	0.830339	0.981298	0.672968
0.963924	1.09081	1.12586	1.02424	0.997667	1.68942
4.06728	0.872213	1.68221	1.10681	1.28461	0.899651
0.653249	1.46508	1.83222	0.656523	2.25105	0.838017
0.698986	0.499007	1.12956	0.80758	0.915036	1.39281
1.68411	0.752626	1.09078	0.831761	1.51896	1.4336
0.925852	1.6411	0.962284	0.588474	1.13991	1.24038
0.75511	0.784711	0.858041	0.87502	1.18978	1.94802
0.64577	1.60482	1.30754	0.340292	2.20585	1.35424
0.773046	0.549351	0.709454	1.27834	1.61501	1.71524
0.743222	1.33778	1.14788	0.59061	2.10802	4.6787
0.94982	0.619808	1.12832	0.780565	0.675862	2.3973
0.907579	0.753845	1.23981	0.892407	1.99396	1.82729
1.51067	1.11308	1.17916	1.80628	1.12745	1.94226
0.859581	0.594924	1.23689	0.733734	1.22222	1.72029
1.44238	0.700078	0.478576	0.89249	1.67222	1.755
0.836752	1.30056	1.15826	0.98576	1.10469	1.35942
0.83012	1.06754	1.34826	0.514591	1.84901	1.73389
1.311	0.892062	1.45632	1.08891	1.74738	1.25902
0.971075	0.901644	0.529386	0.909736	3.04341	1.92598
0.903537	0.394267	1.00956	0.850304	1.22964	0.981342
1.59667	1.07555	0.541604	1.28034	1.36204	1.5157
0.650225	0.86296	1.83591	1.29081	0.747676	1.10657
3.10648	0.984596	0.675497	0.699899	1.68526	1.21222
0.858507	1.85557	1.69961	0.594481	2.6252	0.944905
0.706916	1.64571	0.572896	1.11513	0.738884	1.30644
0.652656	1.06141	0.652614	0.719975	1.1945	1.52851
0.778751	1.02534	0.819022	0.465028	1.02178	2.81585
1.04548	0.592226	0.954952	1.09265	0.63514	1.19358
1.65038	0.689717	0.849903	1.46322	1.27974	2.95192
0.705833	0.639938	0.509877	1.07011	0.849709	1.22492
0.707071	0.625188	0.876066	1.22439	0.736363	1.62083
0.840303	0.915366	1.55561	1.09711	1.38494	1.31648
1.89522	1.02032	1.42746	1.64131	0.75628	0.813557
1.12288	0.831073	0.581809	0.907056	1.24955	0.99861
0.653765	1.00512	0.640561	1.3453	1.20373	1.38144
0.554236	1.46368	0.256671	1.1902	1.0313	1.76134
1.32887	0.72185	1.06057	1.24711	1.2283	0.545326
1.18321	0.847173	1.04015	0.78261	1.73838	2.38477
1.53113	1.46501	2.76716	0.685095	3.50288	1.36261
0.849927	0.979578	1.02308	1.95333	1.01145	1.30161
1.94226	1.9853	0.584591	1.1257	1.22462	2.09714
0.81121	0.904808	3.10951	0.951933	1.23275	1.77065
1.3676	1.06007	1.20874	1.21824	2.09479	1.50173
1.50761	0.942859	0.599661	1.46721	4.40533	2.16747
1.67183	1.21679	1.06615	1.06973	4.07131	1.07168
0.948098	1.3901	1.60574	1.26083	1.24477	0.998183
0.937135	0.674794	1.12696	1.0297	1.46959	1.83972
0.789396	0.932137	1.46914	0.845292	1.41871	1.33771
1.41822	0.848842	0.529471	1.13147	1.83436	0.96151
1.2716	0.420923	1.00526	1.31174	1.17473	1.07426
1.9423	0.766963	0.73085	1.18542	1.72941	0.683933
1.07994	0.438968	1.12723	0.829142	1.65602	0.763777
0.691403	1.19233	1.15797	0.649929	1.0265	1.02553
0.735627	1.49448	0.615669	1.18676	1.85981	1.40644
1.87425	1.15009	0.972854	1.58249	1.17933	1.94619
1.49971	0.809529	1.0067	1.21426	1.04633	1.38164
1.34522	1.0289	0.525948	0.478296	1.54236	1.00837
0.441712	1.12459	0.523624	0.752925	0.929983	3.77788
0.685991	0.836887	2.0363	1.71365	0.893138	0.719821
0.801073	0.796983	1.04855	1.84784	1.24054	1.09951
0.82457	0.741816	0.774887	1.36513	1.22666	0.783589
0.974449	1.10337	0.655213	0.972268	0.65913	3.18284
1.00551	0.76104	0.90454	0.692543	0.816729	0.856952
1.60762	0.563658	1.40797	0.826013	1.43915	1.09893
1.59127	1.1406	0.472014	1.30055	1.68401	1.79585
0.846641	1.56611	1.07455	1.36469	2.01154	1.81042
0.457854	1.56907	0.579664	1.90349	1.58204	1.822
1.2867	0.926785	1.01094	0.565581	1.2006	1.87747
0.962815	0.917561	1.27794	1.48939	1.15682	1.65859
1.59991	1.89481	0.937665	0.980609	1.08462	0.855667
0.878647	1.10671	0.789873	0.670901	0.902057	1.50909
1.21697	0.546714	1.56359	0.491622	1.42288	0.993166
0.940542	0.830424	2.19767	1.2438	0.844863	0.595949
1.58676	1.47648	0.759408	1.01266	1.69648	0.627399
1.17919	1.97508	0.885562	1.40023	2.03524	1.45572
0.708448	1.7187	1.4114	1.45677	1.58368	1.41219
0.503728	0.840541	0.820419	1.16139	0.748705	1.3717
0.699889	1.22717	0.593589	0.636534	2.57945	1.61778
1.1303	1.16001	0.908058	0.580249	1.59649	0.758084
1.00227	0.45601	1.33052	1.35577	1.51529	3.4036
0.82527	1.19349	1.0534	1.03381	1.98067	2.33322
0.776994	0.785903	1.11901	0.6896	1.15577	5.32944
0.953172	1.84107	0.731472	1.85075	1.2309	1.52342
0.395561	0.762462	2.00455	1.54309	0.568735	2.77385
1.11881	0.999506	1.78664	1.25734	1.38305	1.71247
1.75268	1.17922	0.658339	2.42617	1.41786	0.656969
1.05673	0.603373	1.819	1.22407	1.47255	4.58619
1.65486	1.0324	0.995453	1.95332	1.1324	1.19843
0.725747	0.878254	1.00105	1.30701	1.41698	0.968226
1.39847	1.04123	1.13299	1.06395	1.19028	1.8069
1.24985	0.675005	0.59397	0.797947	0.942071	1.09916
0.505765	0.516381	0.854723	1.0727	2.12412	1.16282
0.422876	0.805043	0.743168	0.892302	0.671305	1.16306
1.17501	1.05999	2.10371	1.30369	1.96842	1.29239
1.08547	1.60092	1.54751	0.845075	1.28339	0.628663
0.730545	1.68668	1.10859	1.79844	1.35892	1.63253
1.25994	1.68387	1.71628	1.28925	0.889492	1.0645
4.83282	1.42458	1.29879	1.09423	2.14299	0.55783
0.678178	1.08201	1.0676	1.20425	1.4068	1.03871
1.48463	1.35691	1.09663	1.32417	1.08082	1.01504
1.83156	1.02946	0.749329	1.11577	1.17685	1.76586
1.36222	0.994667	0.938115	0.684469	1.23954	1.66078
0.700603	0.456831	1.56437	0.587263	1.41967	1.60636
0.523336	0.569637	0.457852	1.67631	1.16474	1.86833
1.28971	1.11632	0.656743	1.0833	2.68634	0.766264
0.785603	0.768584	0.762914	1.12026	0.652168	1.99969
1.541	1.25519	1.52442	1.27076	1.78636	3.66332
0.425677	0.530451	1.47239	1.28279	1.91369	2.08892
1.18832	0.92588	1.30441	0.695034	0.805929	0.956642
1.18253	0.940011	0.603375	0.903752	1.49357	0.698841
0.744084	0.924249	0.911433	1.54499	1.78236	0.904257
1.05037	0.851063	1.12546	1.11602	1.4015	1.24367
0.398012	1.07352	0.90054	0.918734	0.976887	0.826608
0.873348	0.74967	0.871503	1.32206	1.24715	3.18277
1.22041	0.605217	0.723743	1.28852	1.17274	1.51301
1.14276	1.59653	1.02188	0.745269	0.396594	2.02918
0.875093	1.17446	1.2868	0.916177	2.03413	1.1394
0.527555	0.780261	0.948762	0.932018	1.23188	1.10432
0.866756	0.549197	0.861581	0.827427	0.764877	1.82852
0.783948	0.928338	1.24821	0.639028	1.67636	1.19539
1.42869	0.667447	0.988495	1.22678	1.21584	0.79902
0.485163	1.24339	1.19065	1.32395	1.03668	1.20958
0.834348	1.12176	0.708549	2.07645	1.24299	0.918434
0.796373	1.35377	1.08056	0.743695	1.29595	1.36617
0.691447	0.705278	1.91661	0.826031	1.14502	0.924367
0.460082	0.812696	1.01146	1.82969	1.00066	0.906863
1.1574	0.701659	1.2049	0.694215	1.23721	1.31424
0.499167	0.606612	1.00101	0.709332	1.81979	2.03561
0.738371	0.89557	0.845235	0.823875	2.72818	0.668393
1.23383	0.673097	1.54729	1.33778	1.19339	0.784649
0.630319	0.764705	1.14481	1.41503	1.51404	2.07148
1.02237	0.671078	0.769323	1.37201	0.918902	0.807933
1.01822	0.631169	1.30245	0.521074	1.02654	2.48102
1.1387	0.979933	0.931885	1.26109	1.39921	0.656924
0.92391	0.406512	0.830999	1.66486	1.22703	2.33193
1.06264	0.629498	1.53869	1.72933	0.856821	2.42391
1.02619	0.938768	1.60394	0.365501	1.20775	1.76907
1.10665	1.71331	0.386575	0.866588	4.93589	1.65414
1.57596	0.580764	1.05731	0.705716	2.43758	1.02056
0.529048	0.32998	1.58286	0.246193	0.869985	0.937978
0.601566	0.724653	1.73436	0.998472	0.853571	1.09539
1.44059	0.829261	0.624142	0.885075	0.954093	1.08839
1.5763	0.827604	1.44305	0.834072	1.33427	1.51416
0.585889	0.713321	0.6329	0.9769	1.23664	1.71196
1.10363	0.659965	1.69676	1.23834	2.98216	1.06855
0.649855	1.12524	1.39653	0.811625	1.11789	0.972098
1.64024	0.78565	0.794072	0.843092	1.15432	1.36902
2.16461	1.11339	0.728229	1.38703	0.976031	2.21623
0.642455	1.17477	1.30942	1.31126	2.93111	1.08381
1.26864	0.889401	1.44241	0.608158	1.33942	1.31231
1.19934	0.695551	1.53998	0.519623	1.49633	2.38577
1.02212	1.05341	1.71419	0.779806	1.1074	1.3999
1.13955	1.28187	0.629856	1.26148	0.988467	1.41874
1.25967	1.05984	0.857159	1.1127	1.51141	1.40354
1.54877	0.537187	2.23775	0.704585	1.94648	2.01706
1.52649	0.466167	0.91369	2.16502	2.01935	1.59527
1.20763	0.510233	0.654664	1.04929	0.710054	1.94544
1.85308	1.7323	1.122	1.98704	0.950713	0.745718
0.464695	0.695933	1.19282	1.0714	1.15651	1.60942
1.61014	0.905302	1.51914	0.704261	1.3648	1.2137
1.19442	1.19921	1.21305	1.48251	1.14838	0.739235
1.05694	1.21931	1.20605	0.684462	1.65066	1.9053
0.759464	1.06552	1.27247	1.04811	4.19301	0.819681
1.86781	0.899458	1.35854	1.12973	3.18848	1.69695
0.582357	0.888678	1.1909	1.16459	1.6123	4.02941
1.54696	0.800491	0.620174	0.753382	0.850123	1.32865
1.29303	2.76123	1.56829	1.8654	1.6988	0.775623
0.958263	1.06897	0.844465	1.51229	2.08348	1.17624
1.68543	0.589153	1.53762	0.635479	2.49801	1.69102
0.971149	1.09356	0.901837	1.19764	2.37918	3.4595
0.761783	0.801804	0.697365	0.569673	1.1841	1.67243
1.25862	1.32946	1.40706	2.10338	1.55008	0.578506
1.19721	1.40837	0.682747	2.76273	3.10845	1.57857
0.630727	1.99571	0.758177	1.05163	0.850756	3.06265
0.633899	0.566225	1.60316	0.825984	0.826112	1.39277
1.05596	0.668664	1.4923	0.816171	0.906763	3.25367
1.52075	0.54256	1.43703	0.653853	1.17904	2.8335
0.85156	0.588945	0.986443	0.698765	0.934358	0.58371
0.898039	0.589108	0.710514	1.0122	1.20819	5.15701
1.22819	1.36028	1.88718	2.12133	0.764291	1.50566
1.11156	0.592883	1.48946	1.9143	0.893017	5.6616
1.00623	1.05488	2.29383	2.67166	1.1198	2.09242
1.88461	1.0803	0.969482	0.983571	1.32886	1.27968
1.02153	0.796777	0.676002	0.928631	1.57431	1.46992
1.85008	0.603373	0.489247	1.08406	1.42529	2.91472
1.21999	1.31909	0.636941	1.69919	1.07841	2.21975
0.959136	0.868614	0.925578	0.837471	1.03377	1.83383
0.506176	0.4883	2.1656	0.902625	1.52162	1.61014
1.27488	0.683256	1.55086	0.904602	0.637969	2.5597
0.991354	0.778281	1.06091	1.33736	0.886136	0.626646
0.494902	0.891199	0.893905	2.14708	1.56994	1.24054
0.915291	1.87319	0.933586	0.780654	1.99862	5.37066
2.2693	0.716884	1.32355	0.517833	2.18308	1.41214
1.24573	0.676326	1.2818	1.00299	1.18125	1.69088
1.27319	0.779611	0.572768	0.745707	0.890015	1.19184
0.966553	1.27722	1.86806	1.56441	1.1853	0.890168
2.18702	0.640513	1.92623	1.19322	2.61047	1.09643
0.454588	0.475828	1.35117	0.957678	2.19617	0.748411
0.784257	0.989066	1.46227	1.05923	0.747161	0.96898
0.833155	1.56809	8.29023	0.738444	1.95078	2.08145
0.787887	1.09008	0.953439	1.13351	1.18477	4.79995
0.359082	1.62447	1.10562	1.2723	1.14868	1.42927
0.880714	1.14497	1.39391	0.825397	0.717334	2.03072
0.932583	1.06526	1.12541	0.777449	1.09828	0.568206
0.532118	0.972612	1.17086	0.624073	0.976963	1.65401
0.855985	1.09547	1.03176	6.44364	1.23331	1.97474
1.88543	3.69764	1.39334	1.35959	0.970705	1.57177
1.27106	0.679872	1.19751	1.52031	1.03057	0.675592
1.02242	1.81799	0.877692	0.660431	1.05108	1.1426
0.747018	0.803275	0.861002	1.65072	1.04488	1.38506
1.03358	1.04732	0.662982	0.4632	0.993587	0.805079
0.964596	1.25706	0.861917	1.33766	1.26819	2.07193
1.0342	1.03993	1.39831	1.30901	0.658	1.62133
1.29845	0.757269	0.93498	1.40187	1.26084	2.0184
0.72498	1.45193	1.16812	0.675673	1.553	0.562212
0.571771	0.942699	0.493628	0.869125	0.841104	3.07202
1.66801	1.7722	0.737505	0.852002	1.34272	1.76943
1.6616	2.02703	0.654965	1.05197	1.10144	3.83056
1.02343	1.05621	1.12668	0.81633	1.2206	1.4637
1.0747	1.06972	0.947815	0.702606	1.04242	1.10197
0.655084	0.774145	1.1998	1.18806	1.46738	1.43571
1.80059	1.39732	0.65718	0.892089	1.44733	0.981731
1.28522	0.781281	0.951786	0.819587	1.14108	2.23743
0.684205	0.348597	0.887004	1.11162	1.18858	0.76317
1.23471	0.529456	1.11265	0.652576	1.13544	0.925752
1.25449	0.879879	0.515356	1.21902	1.41305	1.41044
0.838145	0.74412	1.75676	0.705975	1.24585	1.66249
1.32035	1.52624	1.03002	1.08865	0.58569	2.45488
1.22208	1.42377	1.36824	1.47543	1.21518	1.74392
1.24985	0.774193	1.76347	1.03448	0.948644	3.41842
1.48194	1.44041	1.58699	1.45841	1.4707	0.572386
0.652222	0.734837	1.13253	1.02386	2.3896	0.846718
0.679668	0.787332	2.11286	1.64427	1.27645	1.44308
1.08825	0.94539	0.679251	1.60391	0.982812	2.15268
0.734749	1.91832	0.972583	1.4051	1.57002	1.70338
0.920036	0.982923	1.37383	1.14447	0.506572	3.22973
0.629029	3.04586	1.14934	0.788052	0.935389	0.778018
0.373363	1.27404	0.57568	1.13775	1.03515	1.69984
1.16059	0.75935	0.618415	1.36328	1.29314	1.02861
0.80047	0.97619	0.832953	0.94293	1.07198	5.41662
1.43457	1.15562	0.971924	1.13915	0.9474	1.0868
1.70606	0.990757	1.20025	0.6941	1.41654	1.30135
0.614148	1.11366	0.468584	2.44666	0.996438	1.38548
1.46238	0.626755	1.40944	1.75682	1.05712	1.99564
0.522829	1.27415	1.66833	1.60615	1.66339	1.48741
0.977642	0.812731	1.14975	1.42882	2.01756	0.318556
1.33971	1.53319	1.68598	0.810102	0.82451	3.37409
1.6613	0.541831	0.696926	1.24569	1.11913	1.32052
1.85513	1.40641	1.39242	0.762632	1.2481	2.32831
1.19752	0.871859	1.2377	0.914447	0.895884	0.697365
0.543569	0.730596	1.18576	0.48042	1.55119	7.34532
0.428587	0.551314	1.91054	1.10724	1.20892	0.892983
1.93633	1.62894	1.41144	1.07121	1.24288	2.21361
1.17876	1.08333	1.16375	1.37469	0.762585	1.03992
0.978741	1.12699	1.33621	1.04735	1.0691	1.07777
0.95933	1.33639	0.724114	2.26443	0.744388	0.829144
1.22728	1.36127	0.65498	1.62382	1.54119	0.497898
0.58895	2.84203	1.34005	0.97407	1.56589	1.15459
0.815007	1.9193	0.550197	0.722307	1.16584	1.99915
1.27141	1.06031	0.900821	0.774251	1.18796	5.24437
0.902337	1.10823	1.61401	1.81329	1.08976	2.20417
1.69969	1.63065	1.33965	1.47162	2.07895	0.7205
0.749878	1.59081	1.07162	0.989446	0.512637	2.11629
1.81073	1.52988	1.25814	0.590714	2.52191	1.00598
0.681403	0.689342	1.08384	0.962489	1.89067	1.41287
3.62105	1.24834	0.635977	0.705026	1.02444	5.12973
0.763513	0.489231	1.64867	1.30132	1.96576	1.65722
1.10527	0.781203	1.62439	1.39951	0.950446	1.83469
0.816821	0.61226	2.95878	0.734328	0.788755	0.899482
0.982468	0.911724	1.22361	0.910099	1.39623	0.880866
0.982829	1.10226	1.2428	0.738003	0.610106	2.12767
1.46877	0.594006	0.913882	2.76156	0.860119	1.31933
0.831872	1.28163	0.376624	0.696839	0.371805	3.20891
0.812255	0.885269	1.16328	1.20895	1.54276	2.43363
0.864343	0.427323	1.2977	0.775039	1.85578	0.967448
1.44656	0.731302	0.732571	0.648679	1.58059	3.23061
1.17111	0.506622	1.56064	0.576092	2.36856	1.184
1.08466	1.1936	1.32764	1.24348	2.95103	1.79965
1.20353	0.82737	0.994634	1.16009	2.30469	2.292
1.68124	0.737166	1.83182	1.37362	0.58907	1.48101
0.733806	1.23688	0.825401	1.36698	0.621305	0.85858
0.898585	1.27242	0.96192	0.729223	1.32692	1.51428
0.891837	0.641327	0.654954	0.764441	1.89249	1.23095
0.895005	0.343128	0.645866	1.40398	1.2297	0.878418
0.9204	0.81602	1.49527	0.587043	2.89736	4.07565
1.37416	0.945988	0.541653	0.635022	1.33069	0.81667
0.654431	0.800019	0.811168	0.558136	0.972172	1.21085
1.03435	0.686983	0.578574	0.771762	2.10793	1.71609
1.92017	0.587395	0.567742	0.986181	1.16612	0.97993
0.910869	0.507598	0.694961	0.666078	1.80081	1.99049
1.04889	0.633265	0.78539	1.56703	1.13312	1.5085
1.38656	0.914269	0.951998	1.09249	1.11262	1.55419
0.541751	0.987656	1.19322	1.63585	1.49959	1.86042
0.739175	1.18866	0.955501	0.823537	1.19599	1.00342
1.58505	0.835841	1.08775	1.04405	1.26344	1.10217
0.72005	0.766552	0.676959	0.82766	0.963587	0.916855
0.65416	1.13606	0.679112	0.640744	0.598511	0.785568
1.42335	0.930887	0.952877	0.303284	2.30092	2.65202
3.61765	1.0424	0.883277	2.13795	1.29108	1.45
2.25523	1.07031	0.963799	0.70078	1.07394	2.64964
1.15993	0.578915	1.42029	0.704924	1.47269	1.17651
1.14813	1.77435	1.12588	1.21627	1.80841	1.58322
1.29475	0.539524	1.57155	1.96164	0.953405	1.48157
0.998992	0.824041	1.1305	0.788474	2.62582	1.32633
0.910581	0.705547	0.996682	0.850723	1.19525	0.959406
0.852675	0.915102	1.98605	2.56585	1.45234	1.67334
1.48998	0.532898	1.65274	0.534945	1.4896	1.49477
0.591798	1.50105	0.542181	0.752819	1.06088	0.8559
1.05679	0.681749	1.30447	1.15061	1.10922	0.97161
1.20373	0.899178	0.557517	0.946603	1.27582	0.950288
2.0938	1.00921	1.7955	0.402504	1.22384	1.11307
0.901637	1.00172	0.732011	1.17417	1.4634	1.54085
0.954019	1.16316	0.605284	0.975728	1.63835	1.1956
0.647111	1.22402	1.82493	1.16127	1.71327	1.98228
1.8215	0.695625	1.31137	0.752479	0.722397	0.995446
0.796113	0.621651	1.51685	0.505973	1.1554	1.0165
0.666238	1.12071	0.461185	1.03638	0.614252	1.88163
0.647948	0.659641	0.855959	0.961528	1.12709	1.35123
0.893292	1.04575	1.17447	0.955701	1.18041	1.46453
0.931427	0.834669	1.13438	0.523549	0.952144	0.981117
0.807303	1.11313	0.774105	0.563116	1.84017	1.30829
1.28168	1.02669	2.21601	1.28973	1.40534	0.866509
1.20714	0.853419	0.630499	1.37504	1.72374	0.647773
1.39927	1.01568	1.08698	1.11088	1.45703	0.898574
1.32851	0.875445	1.021	0.832345	1.7584	2.51857
0.458063	0.684266	2.16382	0.907642	1.42324	1.3972
1.31856	0.582214	2.06098	0.93142	0.927675	0.816679
0.394537	0.99946	0.637152	0.93235	1.08075	2.25444
1.64564	1.33779	1.73345	0.627153	1.78692	1.59908
2.39407	0.520045	0.759243	0.679959	0.875273	1.24723
1.38749	1.23311	0.493224	1.59223	1.34944	0.619339
0.824816	0.891594	1.08543	1.0372	0.986894	2.24022
1.1058	0.684563	0.876263	1.04557	0.901088	1.49483
1.42835	0.757589	1.01935	1.42759	1.1543	0.848654
1.11325	0.992493	1.00185	1.12908	1.35517	1.46349
0.49894	0.907552	0.936423	0.653777	0.986926	0.947404
1.48414	0.862107	1.37534	1.56216	0.976177	1.61282
2.25281	1.61089	0.63971	1.1043	0.973227	1.27342
1.87523	1.04892	0.879586	0.556855	1.64422	3.31449
0.976806	1.51754	1.42678	1.25977	1.26226	1.45328
1.50099	1.03245	0.868057	0.823751	1.48495	2.6381
1.25491	0.606313	0.972791	1.17904	1.23401	0.462176
0.586584	0.538411	1.31224	0.37567	1.48066	1.26902
0.726979	0.941848	0.679152	0.888614	2.00493	2.03143
0.485504	1.35074	0.89922	0.669029	0.827466	1.78921
2.54613	0.891544	1.16328	0.88778	1.083	1.7378
1.28242	0.708878	1.38021	1.04568	1.79123	0.578677
1.22132	0.885899	0.881994	0.848877	1.24808	0.920532
1.32979	1.70801	1.12026	0.955447	1.15251	1.71209
0.751455	1.18213	0.98688	0.669483	1.4505	1.82951
0.772232	1.6516	1.43851	1.6975	1.03031	1.81707
2.95494	0.759235	1.83821	1.20772	1.64851	1.2329
1.58511	0.651322	0.638329	1.0953	0.797568	0.77379
0.857969	1.08075	0.752197	1.90243	1.01377	1.53838
0.742082	0.778804	0.940531	0.962568	1.5821	1.00593
0.857963	0.994463	1.73937	0.878378	1.41028	1.76939
1.08172	1.44496	0.576987	0.915538	0.941455	1.71986
1.17274	0.691945	0.919061	0.906165	1.64428	1.75149
0.730446	0.823633	1.24922	0.587806	1.1167	1.31944
0.603385	0.767087	1.28736	0.83968	0.861245	1.76027
0.817408	0.317654	0.974392	1.35273	1.1489	1.671
0.931519	1.28884	0.555205	1.10339	1.235	2.70679
2.27875	1.22325	0.644003	1.59948	1.11436	0.943106
0.695902	0.805327	2.77041	0.70598	0.759896	1.07777
0.991942	0.588801	0.77613	0.523745	1.36253	2.56442
0.962277	1.17253	0.839052	1.7773	0.9658	1.49932
0.977276	0.932441	0.629902	1.40831	1.60221	1.8943
1.19008	1.43108	1.56821	2.07191	0.794384	1.19094
1.2403	1.03882	1.463	1.11278	1.02001	1.87461
1.7287	1.29486	1.51148	0.582694	0.934049	2.32482
0.661488	0.814792	0.732335	0.856093	1.3229	0.556618
0.962316	1.45346	1.51026	1.23076	1.42468	1.19926
0.869752	1.51528	0.799182	1.23899	1.95549	0.930736
1.67826	1.44862	1.01258	0.683006	1.80227	1.23398
1.93568	0.963439	1.11017	0.834641	1.42129	2.71938
0.793127	1.24421	1.19096	1.20839	1.00723	1.44639
1.86974	1.92311	0.713472	1.58852	1.26765	4.35863
0.975673	1.26197	2.68526	0.611077	1.58549	0.79837
1.34667	0.751481	0.714571	1.21368	0.998035	0.605204
0.825994	1.07311	0.786118	1.06693	1.76599	2.03932
1.02951	1.01397	1.08092	1.42397	0.776963	1.22887
1.08092	1.32609	1.13898	1.23851	1.26213	1.88704
1.24334	0.839558	0.729525	1.19037	1.32023	1.59039
1.06853	1.26018	0.746916	1.72659	1.19025	1.85422
1.24697	0.866409	0.426982	1.32042	1.33511	0.844289
0.682668	0.752241	1.68781	1.63515	0.780309	0.47223
0.621851	0.859778	1.02672	0.950921	2.25832	1.42103
0.633372	0.986065	1.55063	0.728429	1.72147	1.24983
1.16698	1.19667	0.7703	0.989686	1.08706	4.22217
1.08013	1.77038	0.587816	1.19074	1.07338	1.14716
1.24758	0.529722	0.856633	1.80607	1.51579	1.33409
0.682546	0.726123	0.64277	0.601127	1.61042	2.11052
1.27391	0.918441	1.25497	0.784572	1.45469	1.43614
0.508032	1.00522	1.49976	1.2979	0.963736	1.63049
0.513231	0.881008	0.529594	1.19423	1.10202	2.3193
0.656699	0.894444	1.28831	1.23782	0.850723	1.46074
1.45241	1.22489	0.792443	1.5561	1.678	1.70261
0.908941	1.31996	1.00438	1.75741	1.03931	1.15962
0.86142	1.17736	1.08245	0.535011	1.1434	1.88859
0.9157	0.996253	0.877338	1.19218	1.71995	1.20358
0.742098	0.408699	1.01166	0.974777	1.04811	1.11939
1.09451	1.30633	0.890458	0.973925	0.710245	1.26569
1.23008	0.63895	0.901533	0.926808	1.31005	0.999062
1.10944	0.756502	1.24643	1.57638	0.846641	1.56035
0.832766	0.519888	1.6087	0.914451	0.95167	1.35349
1.74847	2.19432	0.272354	1.36572	1.24236	5.21229
1.69649	0.63202	0.378408	1.27549	1.46598	0.752973
0.570039	0.493871	0.593213	1.04751	1.99993	1.25562
0.993342	0.914313	0.757519	1.19605	4.46	0.647297
0.758117	0.824248	1.67815	1.29662	1.4609	1.50768
0.6983	0.950192	1.36526	1.73552	1.94868	1.16793
0.850824	0.60311	1.55015	1.25578	3.26029	2.32606
1.66502	0.919457	1.17345	1.22284	1.30572	1.3259
1.11143	0.445821	1.0519	0.607914	1.16744	5.46708
0.789239	1.67905	0.547718	0.73921	1.35478	1.25453
0.796576	0.651461	1.35344	0.630356	2.5015	2.83367
1.69995	0.963104	0.952132	0.667801	2.43962	2.11815
0.947059	0.463651	1.37705	1.51214	1.97101	0.618402
1.77982	0.646021	0.858643	0.711967	2.27304	1.41663
0.341604	0.961101	1.61749	0.992945	1.63876	0.876203
2.30876	1.14825	0.536011	1.01377	1.08397	1.02431
1.80427	0.550226	1.03594	1.36823	0.851215	1.1187
0.99277	0.641531	1.82455	0.740959	1.76698	1.82077
1.52941	1.25621	0.622332	0.74578	1.57593	1.71472
1.9811	2.06568	0.722028	0.472532	0.678073	1.73351
1.06726	0.924769	1.36315	0.779283	0.812751	0.955363
0.833143	0.696848	1.11423	1.6293	1.29207	2.16577
1.18889	0.646649	0.984804	0.547833	1.38428	0.570095
1.13989	1.47991	1.08984	0.805243	0.565929	0.930211
1.28958	0.95185	0.881146	1.08242	2.23764	1.9107
0.941004	0.62959	0.882269	0.741327	1.26008	1.01466
1.17073	0.821706	1.01173	1.60909	3.57916	0.816967
2.04028	1.78225	1.87345	0.660483	0.605227	0.811217
0.833329	1.1981	1.23445	1.10527	1.59622	1.14262
1.04735	1.09044	1.74057	0.737625	1.33263	2.01898
0.722789	2.16681	0.899636	0.594406	1.5366	0.997437
1.45739	1.26772	0.865663	0.731704	1.58793	0.725071
0.701968	0.673916	1.1078	0.541545	0.81441	1.13547
1.01315	0.732976	1.31957	1.62859	1.19381	1.14561
1.0464	0.828091	1.03738	0.742745	0.886837	0.861063
0.835523	1.22741	0.859465	0.852599	0.511959	3.00209
0.920328	1.33486	1.35951	1.00445	2.1018	1.84007
1.61044	1.62358	1.09803	1.4368	0.971219	1.36455
1.06654	0.544875	1.14186	1.45458	0.717811	0.86209
1.38076	0.932645	0.990445	1.00451	0.561894	2.02283
0.833633	0.815124	0.6862	1.30483	0.789425	1.65905
0.827094	1.10564	0.599362	1.66606	1.85641	1.71794
0.820162	1.21497	1.29383	1.19043	1.37869	1.71612
1.3246	0.553389	0.880884	0.944976	0.874645	0.771175
1.47389	1.43016	0.971802	1.13278	0.707788	2.16127
1.21784	0.540231	0.855447	0.781668	0.284045	2.82454
1.35509	0.953593	0.585211	0.929362	0.908751	1.56196
1.32971	0.675278	0.496242	1.30884	4.61748	1.44751
1.04382	0.677152	1.1212	1.0421	1.56513	1.00649
0.951355	0.873769	1.22787	0.996699	1.45052	0.634143
1.28339	1.20714	0.806809	1.65259	1.38247	0.848605
1.17282	1.20447	1.23765	1.72287	1.92347	1.23136
1.62036	0.701929	2.04394	1.82475	2.45683	1.26375
0.901792	0.360716	1.33128	1.79722	1.67992	0.906185
1.19185	0.850484	2.29413	0.766253	4.8492	1.34099
0.824184	0.647776	1.05979	1.58613	0.756249	9.29733
1.34265	1.38238	1.1186	0.763007	0.946965	1.08706
0.779102	0.906235	1.1873	0.731787	1.14887	1.43733
1.1444	1.13909	0.851759	3.48881	1.67936	1.47135
0.918477	0.835065	1.97568	0.859547	1.06016	1.27931
0.820489	0.97192	0.540862	0.922185	1.24499	2.45511
0.805815	1.79214	1.02828	0.958762	1.01947	1.29336
1.00496	1.524	1.11166	1.66964	0.812474	1.41993
1.18138	0.755354	0.76269	0.217617	2.38693	7.15004
0.873817	1.01989	0.85762	1.0703	1.75949	0.583401
0.839591	0.698231	0.809072	0.880307	1.04332	4.52638
1.31223	1.06815	1.15677	1.80381	1.77336	1.13784
0.381848	1.05552	1.00439	0.31358	1.04903	1.32584
0.586052	1.07191	0.837125	0.82844	0.72854	1.53479
1.04703	0.608635	0.94044	0.832371	1.79254	1.65029
1.19369	0.991025	0.882969	1.54665	0.860447	0.858512
1.45965	1.12121	0.762884	2.9254	1.71347	1.59911
0.939806	0.971826	1.01292	1.6403	2.15788	0.940137
1.36717	1.14771	1.46815	1.1126	1.18276	1.48492
1.06945	0.789298	0.754447	0.886146	1.54714	2.78321
0.48114	0.840965	0.919475	1.62041	1.44941	1.11566
1.02151	1.07097	0.784682	1.28874	1.1134	1.28524
0.513358	0.76786	0.739346	0.578774	1.32129	0.684996
1.00136	0.981787	0.784657	1.21006	0.803417	1.99075
1.33153	0.710178	0.908105	0.953769	2.85845	1.29947
1.24817	0.6932	0.735935	1.02184	1.27069	1.27403
0.809724	0.690399	2.57203	1.53726	0.805698	2.38693
1.72505	0.819835	1.72027	1.15577	1.44134	1.70425
2.33407	0.868185	0.723168	1.01547	1.38133	1.30188
1.14363	0.887683	0.963685	1.52383	0.78944	0.568932
0.886028	1.23401	0.752092	1.42309	1.05556	0.745236
3.68282	0.917645	2.99349	1.6407	1.64308	1.87578
0.879322	0.578567	0.620293	1.27207	1.57376	1.09712
1.08144	3.06753	0.689371	0.764921	2.03584	1.35628
0.533923	0.646415	0.906007	2.74625	1.10718	0.692242
1.43955	1.16856	0.854814	1.81315	1.38899	1.20255
1.56687	0.840653	1.75331	1.99939	1.99878	1.27311
0.413443	0.767607	1.09731	1.24029	2.68188	1.34604
7.33411	1.00532	1.82914	1.4701	1.61292	1.40071
0.613625	0.744526	1.06003	0.841061	1.4774	1.52486
0.752759	0.918659	0.731403	2.49791	0.799317	0.875344
0.826786	0.90136	0.696453	1.02693	1.68185	1.16793
1.46915	1.16987	0.452404	1.40247	4.31727	0.980014
0.726595	0.778167	1.63997	0.667517	1.10803	0.796402
0.800234	0.707703	1.16849	1.13987	1.85869	1.19697
1.43551	1.10213	1.04459	0.881094	1.67951	1.79922
1.2178	0.818826	1.11175	0.979336	1.44283	0.411843
0.673635	0.98166	0.586478	0.915227	1.11167	1.05365
1.1083	1.02038	0.610072	1.03464	1.76615	0.641742
0.978188	0.804252	0.744776	1.07942	0.985948	0.893809
2.06018	0.876358	1.93145	0.483199	1.06823	1.89794
0.543907	0.765903	1.01693	1.13852	1.02139	2.49992
1.36515	0.45752	0.614518	1.23228	0.71268	2.32581
1.05894	1.05401	1.14469	1.25048	1.4304	2.47622
0.86566	0.840189	1.09436	0.674443	1.14831	1.94246
0.752287	0.82105	1.26567	0.72627	1.28443	1.40264
1.5228	1.62861	0.677409	1.75667	0.974658	1.74324
1.06858	0.937979	1.64272	0.939649	1.10052	1.38356
0.574703	0.701998	0.936834	1.44439	1.13133	1.34007
0.587518	0.451741	0.681366	1.76928	0.841932	0.806336
1.06166	0.714726	0.83097	1.48198	1.63637	1.45617
0.407401	0.577247	0.957985	1.00335	0.984662	1.48594
0.862774	0.85809	0.857128	1.29264	1.60567	2.60041
0.981408	0.973296	1.7089	0.891437	3.84415	2.99474
1.02751	0.878005	0.854282	0.462772	1.47791	2.14767
0.615956	0.712896	0.871929	1.17687	1.99872	1.22298
1.0985	1.00885	1.7875	2.57023	1.63207	1.6643
1.62787	0.871245	1.32453	1.51715	1.34218	1.35132
0.470836	0.827521	1.52571	0.952831	1.16312	1.35064
0.561743	0.305842	0.885817	1.70817	1.63864	0.849672
1.51945	1.07741	1.02844	0.903158	1.2161	1.55151
0.816723	1.11157	1.29676	0.834984	0.520654	1.44382
0.537985	1.7917	1.39609	2.03261	1.14008	1.24324
0.637949	1.42294	1.12315	0.478173	1.38229	1.08423
0.881263	0.211581	1.32324	0.872472	0.89251	0.874428
0.704562	0.778918	0.901052	1.2551	1.26417	0.855135
1.04223	0.835455	1.41966	0.902702	1.11986	0.904206
1.42621	0.730849	1.216	1.36305	1.57189	0.904985
1.17515	0.936251	0.975479	1.27288	1.09538	2.64182
0.964498	0.864754	1.17567	0.670426	1.66947	1.05057
1.35758	0.739303	0.867471	1.76309	0.988678	1.06506
2.52361	1.07474	0.586874	2.0224	1.57722	1.08602
0.884549	1.28524	1.90204	0.962388	0.542818	1.98852
0.775518	0.856708	0.965891	0.906388	1.2724	1.0893
0.505925	0.512075	0.816877	2.70364	3.33016	3.2328
2.04529	1.1014	0.353505	1.54977	0.871943	2.55033
0.796236	1.3503	1.12119	1.77172	1.59572	1.21378
1.23584	1.38404	1.15969	1.2427	1.3477	1.30643
1.44421	1.0683	0.794757	0.969681	1.48159	1.2818
1.17258	0.851652	0.925327	2.14299	1.23291	1.35111
0.910828	0.703162	1.08104	0.705746	0.965469	0.949538
0.564404	1.44513	1.03797	0.729004	1.39683	2.52734
1.00273	0.933891	1.09787	0.814024	1.72737	1.48431
0.754365	0.814608	0.479054	1.0624	0.801511	1.02534
1.03576	0.593558	1.5079	0.629146	0.861922	2.67551
1.05792	0.910563	1.355	0.840535	1.38895	0.895823
0.887378	1.25475	0.886949	1.32203	0.897194	1.64324
0.896546	0.872344	0.850681	0.906235	1.94629	0.662554
1.47949	0.915484	1.02356	1.91801	0.727069	1.63944
0.732904	0.656091	1.225	0.588474	0.785768	1.36078
1.02003	0.975317	1.52281	1.21288	0.802239	1.87388
0.625197	1.37001	0.467114	0.713099	1.32485	1.44162
1.38904	0.956565	0.742387	0.771971	1.34629	0.98095
1.17328	0.777035	0.93817	0.552255	1.00007	4.52352
0.604457	1.14221	1.07093	1.15122	3.12217	0.89058
0.871371	0.613049	1.14363	0.660681	1.41241	2.131
0.819128	0.709207	0.612209	1.10524	0.892148	0.691438
0.73416	0.529944	0.618156	1.08961	1.73846	2.23161
0.568857	0.747257	2.01141	2.21086	0.548583	0.948032
1.43026	0.947756	1.42061	1.51598	0.942302	1.16829
0.885238	1.54324	0.593341	0.842883	1.46053	0.738801
0.638081	0.990471	0.900198	0.910848	5.41924	1.97837
0.723202	0.66956	0.845239	0.910244	0.731772	0.787711
1.22765	0.893436	0.597319	1.00862	1.95575	1.21888
0.886893	0.616497	2.54047	0.711155	2.18284	1.00249
1.47636	1.37949	1.52803	0.536917	1.40935	1.20346
1.08501	1.39001	0.650391	1.40068	0.770754	1.70972
1.36671	0.940661	0.344404	1.19095	1.67384	1.36864
0.917801	1.05647	0.878224	1.89751	0.860223	1.2001
1.04953	1.19761	1.45279	4.60356	1.28766	4.98778
1.01705	1.15607	1.0722	0.654783	1.09579	0.916909
1.4419	2.00942	0.474244	0.506459	1.02053	1.64783
0.597696	0.906282	0.885023	1.29013	0.839331	1.78902
1.19732	0.522215	0.76329	1.35639	0.745403	1.78867
0.831914	2.08786	0.685859	0.615758	0.800956	1.9614
0.616767	0.876076	0.398846	1.19158	1.27562	0.90767
1.1437	0.937036	0.98424	0.718487	1.64601	1.48125
0.435405	1.29542	0.486632	1.25673	1.3519	0.751046
1.44159	1.51612	1.52406	1.02625	1.45393	1.27199
1.08152	1.41363	0.841963	1.09615	0.817954	2.31084
2.78769	0.766579	0.72577	1.69013	1.0731	1.11794
0.676045	0.881282	1.18957	2.4877	1.23312	0.530819
0.901523	0.91198	1.01937	0.836599	1.44379	1.74629
0.68308	1.32295	1.17802	0.83337	0.677138	1.56008
0.838134	1.34815	0.857655	0.723472	1.2603	1.86716
1.263	0.817587	1.06899	1.18022	1.139	1.15096
0.950046	0.754665	1.57386	1.51566	1.68147	1.54519
0.639842	1.41288	0.495073	1.13383	2.03688	1.02189
0.91962	0.612054	0.725034	2.53645	1.85826	1.26581
0.829781	1.18504	0.687839	0.709277	1.40798	1.49529
1.63611	1.17442	0.693201	0.488264	2.00323	2.19078
1.12854	0.819898	1.29516	1.06706	0.849598	1.85978
0.624536	0.755713	1.08448	1.25448	1.48744	1.21224
0.887714	1.24311	0.917003	1.45799	1.02039	2.05078
1.41386	0.871738	0.786081	0.471659	1.4517	1.24986
1.12087	2.07389	0.322484	1.02416	1.24031	1.16718
1.19299	1.52141	0.949254	0.872783	0.988888	0.695152
0.72913	0.976366	0.628337	1.26348	1.93145	1.63541
1.68638	0.548797	1.0807	1.4322	1.75635	1.10053
0.531629	1.43978	0.413202	0.81678	1.30104	1.47372
1.00935	0.834831	0.547546	0.808869	0.863897	1.50247
1.28434	1.2943	1.80381	1.64244	2.24004	5.08557
0.532744	1.54794	1.37063	0.993394	1.29851	3.17734
1.08575	0.68851	1.36821	0.635194	1.55541	4.06157
0.314929	1.42958	0.617072	0.72719	2.10837	2.28254
1.27783	1.23745	1.13481	0.715001	1.17501	0.860472
0.573587	1.18674	1.19213	3.17059	0.944354	1.07238
1.15678	1.31841	0.859375	0.394025	1.33685	2.20682
0.564241	1.17748	1.2773	3.88747	1.50191	1.17453
0.592608	0.735968	0.450085	1.16288	2.35913	2.28213
1.14551	1.95769	1.45905	1.20556	1.02262	1.1048
0.791224	1.80264	0.497693	1.10827	2.87988	0.573136
1.2137	1.65762	0.434065	1.20075	1.27683	0.815855
0.541764	1.31281	1.404	0.733901	1.82375	1.03118
1.25562	0.448812	1.47053	1.45129	9.50113	2.63851
0.643682	1.36674	0.927387	0.829532	0.701672	1.36917
1.59954	0.822568	0.81441	1.02497	1.73431	0.724944
0.557703	1.27201	0.68652	1.08623	1.07115	1.82811
1.31024	1.13091	1.14892	1.83739	1.64635	1.50598
1.18191	0.634483	1.35703	1.07908	0.810564	0.916721
1.26197	1.28558	0.842642	0.953574	1.08083	1.19705
1.08105	0.704994	1.54464	1.16329	0.850879	0.559841
1.28898	0.912094	1.16201	1.29777	1.90487	0.968935
0.631342	0.561968	1.31756	0.678529	1.60331	2.3936
0.872983	0.63059	0.901698	1.14646	1.44006	1.25178
0.698932	0.764117	0.759495	1.00744	1.42793	2.2538
1.10166	1.43442	4.33534	0.659094	1.03104	1.48493
1.41232	0.858805	0.520805	1.00384	1.39401	0.839105
0.80605	0.931125	0.910039	0.559934	0.686092	2.75017
1.18451	1.08374	0.51263	0.99778	1.8276	1.25732
0.570442	0.604717	1.374	0.957733	1.00111	1.51298
0.875299	0.794498	0.633041	1.37556	1.43977	0.480785
0.992769	0.561654	1.37076	0.982632	0.983402	1.58441
1.92911	1.07422	0.919228	1.23129	0.898224	10.2606
1.00454	1.60794	0.974843	1.06014	1.13798	1.1519
0.273069	0.595813	1.24923	1.27788	2.71752	0.828823
2.34608	0.654721	0.977861	1.79103	0.597751	1.53771
1.10433	1.14772	1.74586	1.40137	0.946548	0.688234
1.20469	1.45495	0.748147	0.699674	1.09216	1.50473
0.547349	0.375727	0.683957	1.11388	2.01255	0.779484
0.986495	0.909035	1.10619	0.961613	0.843503	3.00542
0.72175	0.485385	1.45481	1.58265	1.32124	2.40279
1.14242	1.27245	0.735718	0.548382	1.21422	0.869975
2.31793	0.92545	0.839457	0.731336	1.24917	1.32519
1.06009	0.89063	0.561549	1.11531	1.96584	0.810656
1.12516	0.848198	0.801996	1.11425	0.711152	1.10315
0.724879	0.822142	1.51907	0.96663	0.65661	2.48473
1.40585	1.14211	1.51838	1.21495	1.87944	2.4438
1.0369	0.847844	0.953058	0.959394	0.910581	1.22119
0.720663	1.48732	1.30365	1.19617	1.11906	0.799955
0.947808	1.20689	0.514699	4.93682	1.80521	1.76024
1.09844	0.58079	1.24116	1.07418	1.0918	0.481476
1.09821	0.917752	1.36018	1.3987	0.958744	1.74932
1.147	1.3337	0.94119	2.59119	1.0044	0.986846
0.782908	0.575976	1.14544	0.45921	1.001	1.33154
0.678825	0.867963	0.655718	0.59471	1.29014	0.528554
0.837788	1.41604	1.38488	0.593203	0.848319	0.769042
2.03004	1.04589	0.79492	1.78747	2.10317	3.26743
0.672713	0.632053	1.04181	1.22237	0.795429	1.22777
0.596511	1.01069	2.32193	0.61943	0.895806	1.46588
0.979663	0.884358	0.733909	1.38603	1.59609	1.7022
0.806025	1.03589	0.654008	0.490188	1.29054	1.78673
1.89146	1.03808	1.42699	1.27503	0.930257	2.5885
0.641039	0.409416	0.91094	1.4252	1.7582	0.882935
0.697807	1.21162	1.57549	1.05521	1.59309	1.15387
0.864524	1.00577	0.735076	1.18955	0.570581	1.33567
1.2206	0.832902	0.766214	0.558533	1.89776	1.28999
0.589934	1.02283	1.63715	1.31031	2.51258	1.30678
1.16312	0.80962	1.5282	1.10052	1.07868	5.90144
0.936286	1.32449	0.971172	3.08539	1.12814	0.936563
1.57891	0.868592	1.39484	1.25611	1.20223	3.06969
0.742417	1.40403	0.979499	0.908407	1.23527	1.58129
1.81311	1.38973	1.02908	0.621641	1.30097	3.65088
0.919966	2.24627	1.95323	0.785951	1.65031	1.07852
1.47202	1.15919	1.84657	0.752056	1.39463	0.74765
2.91315	0.799266	2.27534	0.836735	0.965698	1.54992
1.03907	0.829007	1.56253	0.667928	1.3916	0.596457
0.807655	1.58335	1.19201	0.767299	1.18309	1.18852
1.63018	0.919302	1.29759	0.597298	1.07911	0.724022
1.00669	1.02467	1.03396	1.7603	0.950631	1.02956
1.79894	0.869821	0.630716	0.896416	1.70092	1.81612
0.551551	0.83999	0.668425	1.03756	1.26771	1.4596
1.45083	1.5171	1.10674	1.39066	1.75411	0.736783
1.00442	0.860882	1.21197	1.87143	1.03566	2.24603
1.63342	0.587277	0.745034	0.911531	0.972177	0.559901
1.24556	0.91024	0.496739	2.12954	2.0849	0.663603
0.803393	0.431262	0.599645	0.896687	1.44686	0.954023
1.09098	1.65298	1.3337	1.44519	1.6904	0.754441
1.52791	1.75753	1.05879	1.20115	0.819557	0.904502
1.43348	1.06517	1.52152	1.19659	1.22476	1.74721
0.821922	0.605327	0.616191	1.89406	1.12364	2.18234
0.700887	0.599074	1.40422	1.19388	1.25047	1.69649
0.967447	0.955121	0.726223	2.36504	1.41785	1.2642
0.84554	0.552523	0.739929	0.49766	1.01143	0.970838
1.4121	0.91854	1.17687	0.850566	0.744307	1.24659
1.39855	0.679287	0.796878	1.40426	1.52884	1.19991
1.00693	0.622357	1.09403	1.49824	1.39742	1.43173
1.14515	0.665137	0.686014	1.45116	1.77836	0.824716
1.87543	1.2505	0.850131	0.805728	1.65831	0.754137
1.20345	0.954425	1.1374	1.0426	1.07074	1.09034
1.28879	0.744853	0.615104	0.808406	0.987747	0.615161
0.915475	1.7145	0.651961	1.6772	1.4457	1.21151
0.979628	0.601682	1.06107	1.86837	1.03964	0.940104
0.93778	1.28659	0.576344	0.375243	1.83727	1.4709
2.16082	0.471152	0.96675	0.857068	3.24341	1.23887
0.586143	0.555596	1.41076	0.86224	1.34403	1.96712
1.4195	1.15267	0.537369	1.54203	1.75625	1.74414
0.665912	0.662543	1.4503	1.54494	0.623931	1.03954
1.42916	1.02123	0.545927	0.843336	1.8001	1.16058
0.974748	0.995385	1.66809	0.974068	2.23991	1.0232
0.745342	0.744767	1.04576	1.00904	1.62094	0.953015
0.378958	0.522592	1.64249	1.27657	0.645529	1.50602
1.10417	1.42535	0.7949	0.815586	1.32016	1.78601
2.40372	0.726176	1.893	0.882366	1.01868	1.59089
0.360089	0.454233	0.66375	1.28705	1.33917	1.27064
0.996984	0.900083	0.559504	0.506803	1.40411	2.44034
1.69253	0.294502	1.30537	1.13658	1.70895	1.0632
0.538818	0.964327	0.978167	1.66297	1.79846	1.18436
0.501671	2.05502	1.54682	2.30593	1.23184	1.10888
0.956842	0.757831	0.644365	1.15713	1.76867	1.63841
0.721738	0.74446	1.12904	0.493719	2.29078	0.718729
1.00089	1.21429	0.96149	1.09271	0.770099	1.73062
0.949066	0.721713	1.61234	0.825507	3.5799	1.44153
1.71649	1.16756	1.02835	1.33089	1.12426	0.813882
0.587799	1.22167	1.14543	0.620625	1.70771	1.76237
0.862016	1.01628	1.43718	1.03021	1.26964	2.23705
1.53163	0.864911	1.79087	0.918754	2.45183	0.693748
1.0292	0.777253	0.691899	0.604165	1.95196	1.07532
1.57154	0.797548	1.09113	0.759647	1.58	1.05141
0.719513	1.69425	1.86702	0.850548	0.826534	1.07881
1.08347	1.00961	1.64673	0.965618	0.475894	2.10448
0.856992	0.67238	1.8307	0.804249	1.83065	1.71292
0.637271	1.28594	0.618297	0.722058	0.775443	1.91769
1.56309	0.817155	0.363546	0.40181	2.13517	0.880724
4.5446	1.23713	1.03243	0.768885	1.71799	1.3746
0.755003	1.00126	0.763124	0.556314	2.68216	1.75577
1.39338	0.715309	0.817827	0.480155	2.7391	0.293953
0.902004	1.01575	1.87067	0.806141	1.42307	2.29195
0.967153	0.826934	2.00796	0.966149	1.80716	2.11917
1.073	0.575839	1.4444	1.84088	1.34407	2.43368
1.32103	0.620757	1.27638	1.84165	1.2716	2.46654
1.25893	1.05555	1.17473	1.62224	0.613572	1.00833
0.506357	0.670157	1.28232	0.853373	1.59078	1.03529
0.816954	0.21464	0.724816	1.29364	1.279	0.577472
0.583972	0.857288	1.31636	1.02839	0.853132	1.1356
1.49165	0.761242	1.6998	1.31087	1.22291	1.66401
0.814585	1.06939	1.10927	3.26317	1.47429	2.784
0.751159	0.735573	0.751357	1.27032	0.977596	1.43313
1.76176	1.03418	0.744789	0.97882	1.95042	1.26974
0.389719	0.600259	2.42868	1.00658	0.673033	4.22182
0.687941	0.596364	1.48679	1.31237	1.10363	1.9004
1.9123	0.598344	0.914074	1.109	0.531636	1.39891
0.766499	1.30494	0.713437	0.618101	1.70806	0.585588
0.730097	0.982641	1.16638	1.16896	1.09419	1.99889
0.265933	1.10831	0.856243	1.01025	1.48219	1.46959
0.682415	0.984999	1.04411	1.04303	1.49281	1.6302
0.880039	0.384021	1.75212	0.744526	0.873868	1.1713
0.760534	1.02818	0.447593	1.66578	1.19906	1.02624
0.968845	1.38672	1.31047	2.31154	1.43845	1.26825
0.700177	1.61593	0.908432	0.857768	0.755696	0.764469
0.6927	0.753141	1.94859	0.526923	1.72717	3.30504
1.41303	0.935569	2.46952	0.882555	0.699739	3.52863
0.856547	0.781896	0.534159	1.10089	1.30028	0.942912
1.11433	0.788714	0.666162	1.7386	1.11643	0.964042
1.34328	0.932074	0.76605	0.663828	1.00655	1.33685
0.923029	0.956354	1.47316	0.75863	1.43228	1.01572
1.19423	0.696281	1.43545	0.781945	1.44764	1.9408
1.22452	0.719294	0.670475	1.12507	6.7998	5.64106
0.767283	0.687266	1.96029	1.80745	1.04158	2.60297
1.15748	0.552033	0.873681	0.556357	0.955816	1.73558
0.798471	1.32967	1.25378	0.793409	1.36628	0.986803
0.973303	0.975128	1.77275	1.0643	1.14127	0.684347
0.867674	0.442666	1.75672	1.13438	1.10375	1.18541
0.910794	0.396776	0.848779	0.797321	1.08803	1.72772
0.722178	0.858939	0.933767	0.941614	0.801764	2.62601
1.42688	0.885142	1.13419	0.841933	2.53304	1.21249
1.27607	0.451877	2.55658	2.04086	1.94406	1.84482
0.8196	0.895265	2.56158	1.23011	1.76307	1.83579
0.439901	2.68203	1.32167	1.59549	0.777517	1.10737
0.861371	1.48696	0.774418	0.772841	0.512504	1.05471
1.4534	1.46386	1.05615	1.30264	1.32649	0.821019
0.971431	0.99217	0.798803	1.51372	1.39348	0.720202
0.611471	0.704634	0.790515	0.990131	1.01453	3.45304
0.813753	1.46886	0.699874	1.13139	1.67938	1.69421
0.638807	1.13697	0.922892	0.709485	1.11505	1.17546
1.01888	1.18528	0.555169	1.14838	1.65685	1.08525
0.976357	0.498847	1.15147	1.22251	0.716166	1.2845
0.6906	0.79817	0.996072	0.865636	0.858741	0.994002
1.00648	0.789642	1.08754	1.0835	1.2029	0.984386
1.00396	1.41794	1.25035	0.83875	1.27523	0.565583
1.28615	1.0782	1.42357	1.05952	2.10528	1.27874
1.17432	0.61636	1.68469	1.67518	2.112	2.06688
0.804499	0.779655	1.74922	0.612639	0.919945	0.860881
0.933319	0.977638	1.06507	1.2783	0.721029	0.725791
1.10988	0.795368	2.20281	2.07878	1.29691	1.83259
1.20885	1.10191	1.88349	0.683609	1.32367	0.83835
0.892621	0.790088	0.891944	0.468477	1.8284	0.986786
1.4456	0.449904	1.04878	0.907737	1.51507	2.21357
0.635121	1.09289	0.866843	0.862141	0.637638	4.79646
0.947292	0.910782	0.646623	0.839531	1.31826	1.00507
0.5967	0.889527	1.29982	1.07538	1.32491	3.77084
0.914377	0.6109	1.10492	1.70001	1.49773	0.720955
1.65139	1.19315	0.556125	1.34344	1.68924	0.995899
1.01481	0.616271	2.86767	1.68473	1.33432	2.60028
0.994879	1.1033	0.627395	1.3656	1.11827	1.05477
2.88077	0.829507	0.745188	1.1484	1.0044	2.3298
0.863034	1.92974	1.23019	0.650748	0.792822	1.01689
1.02906	1.21459	0.73804	1.32285	1.00678	1.25373
1.19427	1.38003	1.52807	0.963731	1.26804	1.26876
0.681969	0.869665	1.07043	1.05976	0.832898	2.77017
0.608179	0.542688	1.08094	0.949502	1.44749	0.738134
0.723656	0.69881	1.36014	0.69546	2.829	2.38134
0.827409	0.91296	0.954582	0.882432	1.2497	0.906825
1.07375	0.931515	0.62638	1.6088	1.74406	2.63924
1.0406	1.44407	1.45792	1.02044	0.995568	1.20479
0.794543	0.740405	1.2507	2.32475	1.65322	2.52848
4.374	0.682497	0.994883	1.5123	0.867288	1.15245
2.30218	1.58594	1.79353	1.19426	1.85315	1.1282
0.68791	0.766419	1.10244	1.36199	1.29363	1.66388
0.98387	0.669859	1.29459	0.624352	1.43923	0.626981
0.893768	1.21768	0.795126	1.33972	1.06728	0.741978
1.40389	0.574708	0.793531	1.21072	1.6728	1.26456
0.85592	0.654423	0.726035	2.06456	0.870235	1.17789
0.641663	1.67694	2.51922	0.641957	1.45049	6.98104
1.30057	1.81315	0.65044	0.575605	1.01145	1.16272
0.522044	1.3085	1.75674	1.22358	0.913979	1.47418
1.34911	0.572446	1.03443	1.06272	1.68545	3.145
1.86688	1.2454	0.755917	1.37682	1.60912	1.88818
0.840744	0.984343	0.861774	1.30436	1.49595	1.9541
0.717086	1.09526	1.0906	1.07775	0.780435	0.921093
0.753942	1.16606	0.302729	1.25521	0.431797	0.691909
1.01645	0.852738	0.450456	0.873171	0.869145	5.68396
0.419986	1.06691	1.68137	1.78286	1.28825	0.964038
0.770595	2.23151	0.821761	1.01013	1.68303	2.46616
0.629731	1.16368	1.06724	2.02697	1.15394	3.30494
0.651829	0.943876	1.78384	1.63519	1.13708	1.51285
1.02756	0.896513	0.741301	0.727815	1.52696	1.01919
0.841424	0.57179	1.53427	0.652121	1.60888	1.85978
1.35382	0.6532	1.39253	1.52134	1.0496	0.94517
0.625999	0.72493	1.01731	0.725422	2.25803	2.44293
0.685919	0.852892	1.07333	0.480284	0.940664	1.02258
3.009	0.818036	1.358	0.712524	0.769423	1.24471
0.475062	0.855599	0.709396	0.761465	1.76152	1.28523
0.511088	1.34204	0.619082	0.502914	2.76925	2.29173
0.976613	0.974669	1.10864	0.472704	1.34496	3.49013
1.45572	1.6692	1.05886	0.991286	1.52714	0.848751
0.706003	1.05389	0.485256	0.631189	0.934187	4.64033
0.445123	0.654634	1.35729	1.9781	0.945459	2.22657
1.22751	1.22529	0.480896	0.822004	1.71561	1.81281
1.32219	1.20791	1.27043	0.450557	2.22908	1.22258
1.11365	0.780569	1.16249	1.0671	1.77612	1.81896
0.783789	0.726332	0.791363	1.12675	0.726557	0.868147
1.42264	1.49021	1.01703	0.548864	1.54004	0.404682
2.86554	0.916196	0.577583	3.49333	1.3007	1.86867
1.36459	1.33222	0.559785	0.410937	1.28484	5.53541
0.513929	1.08988	1.28782	0.525157	0.809923	1.09094
0.500601	0.980665	0.822945	1.33711	1.85473	1.63575
1.05575	1.34255	0.93829	0.584473	1.44568	2.08412
0.759731	1.35071	1.06059	1.39457	1.51025	6.71468
1.61309	0.575796	1.22336	0.95322	0.627233	0.624999
0.931779	1.50224	0.812051	0.729453	1.47046	0.964469
1.0242	0.822668	1.14903	1.44738	1.23713	1.6427
0.97083	0.642691	0.944264	1.69366	1.14302	0.835042
0.917491	1.93674	1.08458	0.881116	1.23841	2.53106
1.42099	1.17117	3.80653	1.005	2.28549	1.60734
1.04421	1.63694	0.824233	0.788434	0.973553	0.578195
0.846316	0.307748	0.383881	2.08357	1.79652	0.965101
0.962482	1.28083	1.93779	0.923397	1.43167	4.26948
1.81048	0.638814	0.777012	0.782183	1.21331	0.95738
0.520602	0.502756	0.677449	0.5951	1.42341	2.57147
1.27694	0.865678	0.906089	1.52645	1.37859	2.47457
1.47551	1.3331	1.62322	1.18333	1.23821	1.40527
1.29941	1.07634	1.77594	0.688831	0.408994	1.108
1.01998	1.07901	0.852061	1.33373	1.21384	1.39281
1.00356	1.15149	0.884592	0.718801	0.983128	0.424281
0.903055	0.740541	1.23079	0.413288	2.10131	1.59148
1.65821	1.02165	0.955063	1.30003	1.37646	1.43962
1.24428	0.894764	0.827877	1.1017	1.38638	1.11667
1.06228	0.907851	1.09285	1.40919	1.55583	0.772844
0.894452	0.919262	0.969981	0.865003	1.76341	1.52195
0.980597	0.647708	0.579541	0.912605	0.928205	1.34626
0.59427	0.867617	1.26915	1.07857	0.891673	1.48117
1.12398	0.41549	0.573612	0.854746	0.936574	1.23332
1.4488	1.5664	0.55849	1.2084	1.34944	1.50582
0.965855	1.03153	1.59791	0.616351	2.25659	1.11861
1.07921	1.61034	1.08494	1.51808	1.45608	1.05416
1.86513	1.22691	1.70141	1.20237	3.27874	0.831913
1.1953	0.918824	0.484987	1.57458	0.899679	0.825068
0.927191	0.771668	3.01606	1.76774	1.72964	1.99599
0.491956	0.612881	0.683411	1.09278	1.1027	1.38168
0.369858	1.74704	0.571644	1.18803	1.14251	0.874046
1.4798	1.00401	2.00876	0.691266	1.23277	1.71542
0.91352	0.74114	0.644272	0.565987	1.78088	3.71931
1.39493	0.817281	0.560115	0.994291	1.50892	0.947793
0.943626	0.929762	1.61048	0.741949	1.11544	1.59083
1.14565	1.00392	1.02577	0.536082	1.26282	1.39069
1.25559	0.634437	0.762651	0.76166	1.0072	0.821205
1.68618	0.719757	1.09826	0.916893	1.58793	2.01156
1.1428	0.640618	1.05723	0.803976	1.78766	1.44964
0.623013	1.14163	1.17871	2.01063	1.12082	0.963565
0.871935	1.10531	1.02521	1.39413	2.32183	1.28911
1.07166	1.73373	1.49907	0.608306	0.966152	1.80601
1.36538	0.569833	0.996137	0.984632	1.03005	1.20057
0.667114	0.588	0.872959	1.43966	1.86781	1.07715
1.03571	0.790555	1.43204	1.28994	1.30032	1.42762
0.619392	0.84851	2.52061	0.824858	1.87525	1.39644
2.12964	0.538673	2.517	0.95385	6.31562	0.957012
1.45158	0.672422	1.34025	0.50445	1.41257	1.71325
1.08264	0.891729	0.665435	0.904358	1.06873	1.39167
1.21712	0.429137	0.853824	1.00007	0.967813	0.970239
0.96841	0.783902	0.825065	0.719422	1.34067	0.984289
0.840897	0.937017	1.35185	2.15187	1.94525	0.761354
2.05797	1.5144	1.1651	0.958911	1.21671	1.40983
0.773232	0.397478	0.298898	0.403424	0.995003	1.64709
0.561648	1.11515	0.813918	0.962404	2.25932	1.46013
1.0377	0.384207	0.503226	0.768946	1.23901	0.912696
1.1967	1.09667	0.995638	0.815927	1.10533	1.27339
0.773173	2.96216	1.67163	1.52327	2.80467	1.47744
1.71116	0.921649	0.662894	0.752243	3.76998	2.38798
1.19857	0.826492	0.82144	1.17821	1.04625	0.868224
0.990995	1.96789	0.720677	0.810623	1.15123	1.66976
1.26155	1.1106	1.36625	0.853738	1.39534	0.73407
0.624393	0.94829	1.68807	1.61593	2.04454	1.97331
1.59748	0.709269	1.17149	0.612985	1.56363	0.950859
1.25271	0.982558	1.34749	0.891107	1.9624	1.14203
1.40287	0.538842	0.789589	0.931999	1.92153	1.06719
1.63464	1.41459	1.10348	0.986337	1.27436	2.38826
0.806749	1.1102	1.30088	1.14662	0.73397	0.979302
0.926412	0.911282	1.22649	0.660655	1.04633	2.12507
1.14897	1.51446	0.99499	0.569167	2.97825	1.47218
0.74311	1.21176	1.51227	0.803622	1.22468	1.43323
1.46576	1.19677	0.789325	0.536082	1.26354	1.50007
0.885942	0.515796	1.53672	1.01994	0.751674	1.59584
1.89874	1.05024	1.48302	0.908349	1.24746	1.36181
0.820808	1.13321	4.22611	0.845192	1.47108	2.19761
0.71778	0.968625	1.29268	1.12335	1.0427	0.778698
0.877675	0.994424	1.77156	0.715338	2.25366	0.964725
1.05297	0.584855	1.11504	0.765559	2.28823	0.878718
0.737972	1.02824	1.20856	0.577295	1.1784	1.09827
0.529725	1.05914	1.098	1.57141	5.55437	1.80985
1.09715	1.26842	0.604741	0.869598	2.29114	1.5894
0.929591	0.995303	1.21208	0.91851	0.828704	2.19685
1.0717	0.85638	0.778893	1.73977	0.998624	0.865173
0.789262	0.843108	1.47676	0.933879	1.18037	0.973081
0.74176	0.957049	0.604738	0.907664	0.616576	1.07093
1.10542	0.838396	0.606993	0.66878	1.20328	1.42932
0.505654	1.66748	1.07311	0.457274	1.08846	0.851386
0.416167	0.830544	1.23483	1.17228	0.803569	1.51226
1.16214	0.627858	1.23481	0.702914	1.04525	1.56712
0.824924	0.526039	1.09832	1.43757	0.737613	2.01307
0.602877	0.592454	1.0456	1.8421	1.07694	3.21084
0.862294	1.22299	0.838291	0.936591	1.60082	1.42993
1.48707	1.4363	1.14461	0.956501	1.62308	1.09758
0.717664	1.07622	1.01859	0.963747	0.947217	1.31447
1.5093	0.817694	1.26871	1.20023	1.09164	2.04565
0.772359	0.755661	1.10291	0.528256	1.3176	1.78189
0.941868	0.899831	1.689	0.924498	1.80522	1.17731
0.622627	1.16029	1.18453	1.03803	1.01202	0.685056
0.891346	1.05171	1.22782	1.24416	1.5739	2.43127
0.901402	0.466971	1.02864	1.1735	1.01247	1.03232
1.00133	1.34251	0.667744	1.01627	1.45542	1.61378
0.722537	0.580284	1.46345	1.30219	0.954083	5.08476
0.934467	1.0228	0.909585	0.912901	1.18237	0.612938
0.871607	1.70238	1.09381	0.618647	1.14666	1.50258
1.02578	0.933048	1.18688	2.04005	0.738187	0.93246
0.648796	0.620792	0.848294	0.973341	1.53127	1.16558
0.408976	1.37941	0.80233	0.688783	1.0034	1.12673
0.774893	0.565176	1.49352	0.831594	2.777	0.936472
1.19313	0.816133	0.719329	0.932736	4.62579	0.577199
1.11645	0.577451	0.856112	0.524462	1.65414	1.62388
1.14709	0.536997	0.546231	1.03137	1.2652	1.12062
1.14514	0.549668	0.969782	0.740986	1.39711	0.875759
1.05723	1.06049	0.650164	1.16276	1.37415	0.460075
0.494729	0.860111	0.853977	1.17999	0.742354	1.27581
1.00304	0.767235	1.11587	1.52528	1.79774	1.04137
1.1984	0.586267	2.50657	2.36115	2.53663	0.581691
1.26476	1.68481	2.04694	1.53527	1.05844	0.794898
0.597991	0.575986	3.73875	0.828674	1.07553	0.915423
0.748231	0.784647	1.57692	5.5698	1.2012	1.15214
1.0363	0.900944	0.726671	1.13416	1.85733	1.71252
0.53796	0.765523	1.05441	0.60917	1.81443	1.63453
0.945544	2.67004	0.718999	2.91787	0.703861	1.83707
0.835966	1.24803	0.666029	0.523029	0.75989	0.977859
0.635796	1.03773	0.727603	1.40939	1.37894	1.41302
0.800858	1.22501	0.700432	1.80163	1.31821	1.47451
1.02954	0.938946	0.670333	0.988165	2.0623	2.36406
1.35429	1.61026	1.37218	1.65563	0.901554	2.57813
1.5505	0.950717	0.802875	0.805441	0.639909	1.44976
1.26207	0.890184	2.20438	0.598258	1.93013	1.44258
1.01061	0.909391	0.733756	1.13852	0.988329	2.26662
0.809498	1.28026	0.878584	1.18834	1.83222	1.34444
1.86634	2.83318	0.85318	0.901195	0.972485	0.879282
1.58644	1.1487	1.31136	1.28828	2.27132	0.791967
0.486681	1.1867	1.32338	0.925704	2.06208	2.11538
0.64349	1.40935	0.864517	0.918755	1.10059	2.05256
0.832368	1.16017	1.02706	0.717407	1.27211	1.15446
1.16099	1.45839	1.10605	1.67581	1.37904	1.63598
0.755618	0.628358	1.32681	1.33502	0.937342	1.37668
1.75279	1.07847	1.13717	1.02121	0.8969	1.24805
1.05919	0.761082	1.6151	1.0634	3.05483	1.93029
0.920875	1.95138	0.642013	0.825016	0.76411	0.674752
1.20586	0.785865	0.759223	1.03783	0.970636	0.726566

## Sheet: Figure 3f
Extended Data Figure 3f: E copies/ml in HAE.
hpi	Alpha WT			Alpha DOrf6
24	23527094	4298040	4579090	689938	931588	1613615
48	13000000000	771000000	3640000000	156000000	149000000	298000000
72	26300000000	9050000000	11300000000	3500000000	1450000000	931000000

## Sheet: Figure 3g
Extended Data Figure 3g: E copies/ml in HAE.
hpi	-			+
24	23527094	4298040	4579090	8136804	3191410	3796978
48	13000000000	771000000	3640000000	4130000000	7130000000	1390000000
72	26300000000	9050000000	11300000000	13700000000	16800000000	15700000000

## Sheet: Figure 3h
Extended Data Figure 3h: E copies/ml in HAE.
hpi	-			+
24	689938	931588	1613615	3949688	2809583	3234951
48	156000000	149000000	298000000	253000000	114000000	2010000000
72	3500000000	1450000000	931000000	6980000000	2300000000	12300000000

## Sheet: Figure 3i
Figure 3i: Gene expression in HAE.
IFNB
	Alpha WT			Alpha ΔOrf6
- Rux	0.002708	0.00264	0.002499	0.003402	0.002396	0.00248
+ Rux	0.00053	0.000166	0.000233	0.000308	0.000246	0.000761
CXCL10
	Alpha WT			Alpha ΔOrf6
- Rux	0.844871	0.909735	0.789246	0.625439	0.547179	0.883366
+ Rux	0.001703	0.001074	0.001125	0.001983	0.000835	0.001847

## Sheet: Figure 3j
Figure 3j: E copies/mg RNA in Calu-3.
	BA.5 WT			BA.5 ΔOrf6			BA.5 Orf6 D61L
2hpi	100790	166643	167826	62942.6	104326	84978.7	53130.5	77862.3	110491
10hpi	1217782	1088687		1129234	654068		583405	1408945
24hpi	245000000	252000000	113000000	52331243	55869640	50696639	89115203	114000000	111000000
48hpi	424000000	315000000	421000000	4832137	12958896	8208023	22368510	21820347	8625859

## Sheet: Figure 3k
Figure 3k: Fold change IFNB in Calu-3.
	BA.5 WT			BA.5 ΔOrf6			BA.5 Orf6 D61L
2hpi	4.30564	3.49212	2.37968	11.0327	7.67231	4.57034	3.88762	11.5974	6.25298
10hpi	6.66349	4.62415		11.9479	7.18774		12.6296	8.14176
24hpi	288.387	228.333	215.241	638.722	592.348	662.856	502.022	604.377	350.791
48hpi	2277.31	2472.79	1681.29	4390.84	7734.65	3608.78	674.831	842.075	802.09

## Sheet: Figure 3l
Figure 3l: Gene expression in Calu-3.
IFNB
BA.5 WT	BA.5 ΔOrf6	BA.5 Orf6 D61L
24.3233	55.7955	60.5015
18.7956	90.4232	62.4389
19.0265	108.115	48.6436
CXCL10
BA.5 WT	BA.5 ΔOrf6	BA.5 Orf6 D61L
15.7344	47.9103	23.269
14.5182	47.8835	26.7475
13.7338	50.2892	23.5223
IFIT1
BA.5 WT	BA.5 ΔOrf6	BA.5 Orf6 D61L
2.81362	9.03457	7.60673
2.90765	11.0014	8.71954
6.24734	10.3932	7.90896

[truncated: 9 more sheets: Figure 3n, Figure 3o, Figure 3p, Figure 3q, Figure 3r, Figure 3s, Figure 3t, Figure 3u, Figure 3v]
