# Supplementary material for: Evolution of enhanced innate immune suppression by SARS-CoV-2 Omicron subvariants
Source: Nat Microbiol. 2024 Jan 16;9(2):451–63. doi: 10.1038/s41564-023-01588-4 (PMC10847042; doi:10.1038/s41564-023-01588-4)
Supplement: Supplementary file 7 — Statistical source data for Fig. 4. [file 41564_2023_1588_MOESM7_ESM.xlsx]

## Sheet: Figure 4a
Figure 4a: Global SARS-CoV-2 variant sequence counts over time (scaled per variant), extracted from CoV-Spectrum using genomic data from GISAID.
year-week	BA.1	BA.2	BA.4	BA.5	BA.2.75	BQ.1.1	XBB.1	XBB1.5
2021-44	6.31562e-05	9.05797e-06	0	0	0	0	0	0
2021-45	0.000442094	9.05797e-06	0	0	0	0	0	0
2021-46	0.00348938	0.000380435	0.000189	0	0	0	0	0
2021-47	0.0125049	6.34058e-05	0	0	0	6.2e-05	0	7.73e-05
2021-48	0.0397726	0.000344203	0	0	0	0	0	0
2021-49	0.142338	0.000742754	0.000377	0	0	0	0	0
2021-50	0.525791	0.00193841	0.000189	0.000549	0	0.000124	0.000503	7.73e-05
2021-51	0.666851	0.00852355	0.000189	0	0	0	0	0
2021-52	0.935391	0.0333243	0	0.000549	0.001701	0.000186	0	0
2022-01	1	0.0588496	0.000754	0.001098	0.003401	0.00062	0.001006	0.000309
2022-02	0.841604	0.0950091	0.000566	0.001647	0	0.000496	0.000503	0
2022-03	0.768911	0.16144	0.000754	0.001098	0.003401	0.000434	0.001006	0.000155
2022-04	0.594332	0.194737	0.000377	0.000549	0	0.000496	0.000503	0.000155
2022-05	0.513808	0.299493	0.000754	0	0	0.000186	0.000503	0
2022-06	0.378306	0.371449	0.000377	0.000549	0	0.000434	0.000503	0.000232
2022-07	0.263156	0.511522	0.000189	0.001098	0	6.2e-05	0	0
2022-08	0.154228	0.561313	0.000754	0.001098	0	0.000124	0	0.000309
2022-09	0.0874082	0.700145	0.002263	0.002197	0.001701	0.000558	0	0
2022-10	0.0534775	0.888487	0.005847	0.001647	0	0.000186	0	0
2022-11	0.0310571	0.980707	0.005658	0.001098	0	0	0	0.000155
2022-12	0.0158996	1	0.010751	0.003295	0	0	0	0.00085
2022-13	0.00852609	0.786476	0.018295	0.009885	0	0.000124	0	7.73e-05
2022-14	0.00494198	0.687283	0.029046	0.016474	0.001701	0	0.000503	0
2022-15	0.00279466	0.650824	0.027537	0.015376	0	6.2e-05	0.001006	0
2022-16	0.00205258	0.629484	0.046209	0.018122	0	6.2e-05	0	0.000155
2022-17	0.00127891	0.520335	0.092418	0.035695	0	0.000124	0	0
2022-18	0.000978922	0.453524	0.107695	0.0324	0	0.000124	0	0
2022-19	0.00214731	0.415417	0.127122	0.036793	0	6.2e-05	0.001006	7.73e-05
2022-20	0.00151575	0.321241	0.161826	0.074135	0	0.000248	0	0
2022-21	0.000742086	0.246332	0.237269	0.113674	0.003401	0	0	0
2022-22	0.000568406	0.201449	0.3808	0.20648	0.020408	0.000186	0.001006	0
2022-23	0.000521039	0.160779	0.608072	0.325645	0.05102	0.000434	0.001006	0
2022-24	0.000363148	0.104103	0.798189	0.511807	0.219388	6.2e-05	0	0
2022-25	0.000489461	0.0736775	0.884195	0.641955	0.423469	6.2e-05	0.000503	0
2022-26	0.000236836	0.0491667	1	0.827567	0.663265	6.2e-05	0	0
2022-27	0.000142102	0.0319112	0.89155	0.955519	0.717687	0.000124	0	0
2022-28	0.00017368	0.0200634	0.706337	1	0.879252	0.000434	0.001006	0
2022-29	0.000205258	0.0125	0.506413	0.87754	1	0	0	0
2022-30	9.47343e-05	0.00773551	0.358921	0.756727	0.954082	0.00062	0.001509	7.73e-05
2022-31	0.000189469	0.00531703	0.286496	0.69028	0.886054	0.001549	0.000503	0.000232
2022-32	0.000157891	0.0032337	0.188419	0.536518	0.578231	0.00031	0.002515	0
2022-33	0.000110523	0.00233696	0.142399	0.523888	0.438776	0.000434	0.000503	0
2022-34	0.00017368	0.00182065	0.102037	0.456892	0.336735	0.001116	0.001509	7.73e-05
2022-35	0.000221047	0.0010779	0.086382	0.472268	0.22449	0.002603	0.001006	0
2022-36	0.00017368	0.00118659	0.066013	0.370126	0.205782	0.008676	0.00503	0
2022-37	0.000284203	0.000969203	0.053187	0.403624	0.147959	0.015493	0.024648	7.73e-05
2022-38	0.000142102	0.000896739	0.046586	0.367381	0.185374	0.036874	0.077968	0
2022-39	0.00017368	0.000588768	0.033572	0.332235	0.178571	0.064514	0.126258	0
2022-40	7.89453e-05	0.000878623	0.02433	0.333882	0.110544	0.10145	0.192153	0
2022-41	0.000189469	0.000606884	0.021501	0.29654	0.122449	0.14415	0.272636	0
2022-42	4.73672e-05	0.00048913	0.018106	0.242175	0.079932	0.200669	0.347082	0.000232
2022-43	6.31562e-05	0.000525362	0.019804	0.215266	0.093537	0.251921	0.412475	0.000464
2022-44	6.31562e-05	0.000317029	0.010751	0.130697	0.066327	0.310548	0.584507	0.001623
2022-45	6.31562e-05	0.000434783	0.019238	0.163097	0.076531	0.467464	0.774145	0.003168
2022-46	3.15781e-05	0.000443841	0.01226	0.12905	0.066327	0.526958	0.786217	0.0068
2022-47	0.000110523	0.000326087	0.009808	0.093904	0.045918	0.671728	0.847586	0.014914
2022-48	3.15781e-05	0.000317029	0.007733	0.085118	0.066327	0.851388	1	0.04111
2022-49	0.000110523	0.000326087	0.009808	0.080725	0.052721	0.933379	0.934608	0.069315
2022-50	0.000110523	0.000543478	0.00679	0.076332	0.068027	1	0.932093	0.106947
2022-51	0.000157891	0.000570652	0.004527	0.063152	0.054422	0.84674	0.680584	0.12897
2022-52	4.73672e-05	0.000471014	0.00547	0.03844	0.059524	0.764254	0.575453	0.194344
2023-01	6.31562e-05	0.000398551	0.004338	0.034596	0.037415	0.700607	0.567404	0.301677
2023-02	3.15781e-05	0.000416667	0.004904	0.033498	0.039116	0.539043	0.466801	0.378332
2023-03	0	0.000217391	0.002829	0.02581	0.028912	0.418505	0.422032	0.472993
2023-04	3.15781e-05	0.00048913	0.003018	0.023064	0.020408	0.335771	0.379779	0.607758
2023-05	1.57891e-05	0.000344203	0.001697	0.022515	0.015306	0.280057	0.376258	0.730315
2023-06	6.31562e-05	0.000335145	0.001509	0.012081	0.020408	0.228929	0.332495	0.90194
2023-07	0	0.000280797	0.001132	0.00659	0.020408	0.17557	0.327465	0.989954
2023-08	4.73672e-05	0.000289855	0.002452	0.010983	0.027211	0.132189	0.247485	0.993432
2023-09	1.57891e-05	0.000235507	0.002263	0.009336	0.022109	0.08763	0.247485	1
2023-10	3.15781e-05	0.00013587	0.001697	0.008786	0.020408	0.063213	0.205231	0.959895
2023-11	3.15781e-05	4.52899e-05	0.000377	0.006041	0.011905	0.046294	0.234909	0.934472
2023-12	1.57891e-05	0.000153986	0.000566	0.002746	0.013605	0.031358	0.195674	0.909899
2023-13	3.15781e-05	0.000144928	0.000566	0.001098	0.006803	0.024665	0.137324	0.778456
2023-14	6.31562e-05	9.96377e-05	0.000754	0.000549	0.005102	0.01444	0.115191	0.6389
2023-15	0	0.000117754	0.001132	0	0	0.01035	0.088531	0.637586
2023-16	3.15781e-05	0.000172101	0.000566	0.000549	0	0.006259	0.071429	0.53373
2023-17	1.57891e-05	2.71739e-05	0.000189	0.000549	0.001701	0.006941	0.058853	0.484893
2023-18	0	1.81159e-05	0.000377	0.000549	0.006803	0.002541	0.042757	0.405919
2023-19	0	6.34058e-05	0.000377	0.000549	0.001701	0.001054	0.045775	0.326404
2023-20	0	9.05797e-06	0	0.000549	0	0.001177	0.03169	0.245035
2023-21	1.57891e-05	2.71739e-05	0.000189	0.000549	0.001701	0.001487	0.030684	0.203539
2023-22	1.57891e-05	3.62319e-05	0	0	0	0.000868	0.028672	0.154161
2023-23	0	6.34058e-05	0	0.001098	0	0.000434	0.021127	0.121706
2023-24	1.57891e-05	2.71739e-05	0.000377	0.000549	0	0.000248	0.022636	0.090565
2023-25	0	3.62319e-05	0	0	0	0.000434	0.008048	0.071324
2023-26	0	9.05797e-06	0	0	0	0.000186	0.006539	0.043505
2023-27	3.15781e-05	0	0	0	0	0.000124	0.002515	0.03176
2023-28	0	9.05797e-06	0	0	0	0	0.003521	0.021018
2023-29	0	0	0	0	0.001701	0	0.000503	0.008268
2023-30	0	0	0	0	0.001701	0	0.000503	0.001468

## Sheet: Figure 4b
Figure 4b: Nsp12 copies/mg RNA in Calu-3.
	BA.2			BA.5			BA.2.75
2hpi	173844	215845	170566	324653	422191	648587	242420	364689	618769
10hpi	121995	85753.2	164565	196706	353414	268502	262571	216716	123210
24hpi	180000000	240000000	272000000	200000000	339000000	425000000	255000000	474000000	531000000
48hpi	116000000	155000000	179000000	339000000	322000000	392000000	238000000	516000000	523000000

## Sheet: Figure 4c
Figure 4c: Nsp12 copies/mg RNA in Calu-3.
	BA.2			BA.5			XBB.1			XBB.1 (B)			XBB.1.5
2hpi	173844	215845	170566	324653	422191	648587	106371	123477	48229	97114.7	70453.1	65539.4	128339	108230	279657
10hpi	121995	85753.2	164565	196706	353414	268502	811973	313495	335325	11304	26163.5	59601.8	167178	163516	248620
24hpi	180000000	240000000	272000000	200000000	339000000	425000000	114000000	451000000	387000000	91632498	116000000	51044019	91604549	126000000	166000000
48hpi	116000000	155000000	179000000	339000000	322000000	392000000	543000000	592000000	730000000	243000000	202000000	289000000	311000000	365000000	285000000

## Sheet: Figure 4d
Figure 4d: Nsp12 copies/mg RNA in Calu-3.
	BA.2			BA.5			BQ.1.1			BQ.1.1 (B)
2hpi	173844	215845	170566	324653	422191	648587	65482.2	41930.8	134174	117506	67117.9	58291.3
10hpi	121995	85753.2	164565	196706	353414	268502	131070	187187	95988.3	110194	379452	179765
24hpi	180000000	240000000	272000000	200000000	339000000	425000000	23285821	189000000	86671781	125000000	76605291	54107854
48hpi	116000000	155000000	179000000	339000000	322000000	392000000	78406302	89052090	113000000	80163981	55207178	106000000

## Sheet: Figure 4e
Figure 4d: Nsp12 copies/mg RNA in HAE.
BA.2	BA.5	BA.2.75	BQ.1.1	XBB.1	BQ.1.1 (B)	XBB.1 (B)	XBB.1.5
25354550	46863663	38005970	6419750	40431978	36871847	12763733	39696123
45185108	59636102	53260286	12052637	28505140	31227643	35252731	49971979
21304375	43563173	38384104	2745525	81372939	49825083	72399138	205000000

## Sheet: Figure 4f
Figure 4f: Gene expression in Calu-3 at 24hpi
IFNB
Mock	BA.1	BA.2	BA.4	BA.5	BA.2.75	XBB.1	XBB.1 (B)	XBB.1.5	BQ.1.1	BQ.1.1 (B)
1	1022.02	4417.76	185.161	340.955	1252.27	466.628	35.3144	91.5332	732.134	788.152
1.50646	523.688	4548.52	138.949	279.492	2291.2	232.904	29.2519	127.45	1095.21	576.828
1.06457	590.556	4947.71	132.183	366.67	1930.58	282.211	44.6852	85.0719	670.911	396.605
CXCL10
Mock	BA.1	BA.2	BA.4	BA.5	BA.2.75	XBB.1	XBB.1 (B)	XBB.1.5	BQ.1.1	BQ.1.1 (B)
1	156.748	499.454	55.649	77.6484	142.488	169.392	50.9418	133.182	12.1929	26.4467
0.395548	91.9257	508.114	25.2012	44.5241	211.783	211.424	56.5662	87.2559	6.51908	27.1302
1.25867	110.357	531.223	42.4093	65.1766	158.442	144.099	48.8258	76.8244	7.58431	22.6874

## Sheet: Figure 4g
Figure 4g: Nsp12 copies/mg RNA in Calu-3.
	BA.2			BA.5			BA.2.75			BQ.1.1			XBB.1			BQ.1.1 (B)			XBB.1 (B)			XBB.1.5
- Rux	106000000	268000000	199000000	309000000	334000000	474000000	357000000	441000000	355000000	387000000	256000000	411000000	657000000	1670000000	949000000	80302317	85010018	72021787	104000000	65227575	128000000	117000000	152000000	411000000
+ Rux	464000000	535000000	636000000	576000000	797000000	703000000	414000000	612000000	487000000	454000000	491000000	1030000000	704000000	1750000000	1090000000	343000000	635000000	579000000	163000000	252000000	243000000	566000000	305000000	367000000

## Sheet: Figure 4k
Figure 4k: Western blot quantification in Calu-3.
IRF3-pS396
Mock	BA.1	BA.2	BA.4	BA.5	BA.2.75	XBB.1	XBB.1 (B)	XBB.1.5	BQ.1.1	BQ.1.1 (B)
1	13.6104	36.4187	4.20299	6.7724	29.2427	6.37095	2.00004	4.83201	6.3857	7.8273
1	5.24875	7.9631	0.700755	0.589749	1.30154	0.316975	0.118185	0.197443	0.444994	0.352576

## Sheet: Figure 4l
Figure 4l: Western blot quantification in Calu-3.
STAT1-pS727
Mock	BA.1	BA.2	BA.4	BA.5	BA.2.75	XBB.1	XBB.1 (B)	XBB.1.5	BQ.1.1	BQ.1.1 (B)
1	6.11056	7.9363	2.93439	4.80468	8.25389	3.68216	0.73332	2.55655	3.31997	4.81686
1	8.86015	14.7343	6.04498	6.88532	12.9913	4.9283	1.90125	3.31799	6.87384	5.10866
