# Supplementary material for: Evolution of enhanced innate immune suppression by SARS-CoV-2 Omicron subvariants
Source: Nat Microbiol. 2024 Jan 16;9(2):451–63. doi: 10.1038/s41564-023-01588-4 (PMC10847042; doi:10.1038/s41564-023-01588-4)
Supplement: Supplementary file 9 — Statistical source data for Extended Data Fig. 1. [file 41564_2023_1588_MOESM9_ESM.xlsx]

## Sheet: Extended Data Figure 1a
Extended Data Figure 1a: Infection levels.
Calu-3
	DMSO			E64d			Camostat
Delta	63.7	71.9	69.2	63.6	66.6	67.9	1.42	0.43	3.53
BA.1	28.1	32.9	29.6	36	35.2	30.5	0.25	0.29	0.37
BA.2	25.9	22.9	26.4	21.7	27.9	25.8	0.3	0.4	0.39
BA.5	37	36.7	35.6	37.9	36.2	35.1	1.67	1.43	1.2

## Sheet: Extended Data Figure 1b
.Extended Data Figure 1b: Infection levels
Hela-ACE2
	DMSO			E64d			Camostat
Delta	4.6	4.47	4.47	1.41	1.22	1.49	4.26	4.12	4.07
BA.1	9.99	11.3	12.4	3.06	3.54	2.83	9.3	10.5	11
BA.2	17	17.4	18.1	5.32	5.22	4.59	15.3	16.5	14.7
BA.5	33.3	36.3	34	9.58	9.44	8.86	39.5	39.7	39.6

## Sheet: Extended Data Figure 1c
Extended Data Figure 1c: TCID50/ml.
	IC19	Alpha	Delta	BA.1	BA.2	BA.4	BA.5
Virus stock prep A	796531	7042647	2227080	5601128	9037706	12523794	65237939
Virus stock prep B	9960371	6523794	7042647	4883037	17712323	45912644	96060694
Virus stock prep C	15441518	35565588	22270805	3960371	17082276	19353080	63245553
Virus stock prep D	632456	2063005	1544152		1451885		2518853

## Sheet: Extended Data Figure 1d
Extended Data Figure 1d: TCID50/E copies.
	IC19	Alpha	Delta	BA.1	BA.2	BA.4	BA.5
Virus stock prep A	9.87e-05	0.000601	0.00011	0.000598	0.000999	0.00103	0.00216
Virus stock prep B	0.000211	0.000212	7.46e-05	5.29e-05	0.000246	0.000718	0.000768
Virus stock prep C	0.000611	0.00158	0.000756	0.000419	0.00187	0.00246	0.00353
Virus stock prep D	0.000328	0.000522	0.000336		0.00117		0.000718

## Sheet: Extended Data Figure 1e
Extended Data Figure 1e: TCID50/E copies.
Hela-ACE2	Calu-3
0.000598	4.23e-05
5.29e-05	5.85e-06
0.000999	2.78e-05
0.000246	3.74e-05
0.00103	5.37e-05
0.000718	2.51e-05
0.00216	4.14e-05
0.000768	2.52e-05

## Sheet: Extended Data Figure 1g
Extended Data Figure 1g: E copies/mg RNA in Calu-3 at 2hpi.
Delta	BA.1	BA.2	BA.4	BA.5
3731.65	9707.36	4864.09	7250.98	5564.99
5366.72	10094	5408.87	4093.86	6455.51

## Sheet: Extended Data Figure 1h
Extended Data Figure 1h: Nsp12 copies/mg RNA in Calu-3.
	Delta			BA.1			BA.2			BA.4			BA.5
2hpi	9695.44	24609.6		22790.8	28438.8		9533.54	13237.4		78526.1	24504.5		26044.8	22193.4
10hpi	2.60288e+06	1.29125e+06		87335.4	72999		96248.7	61965.3		75459	28087.4		43431.4	128884
24hpi	2.98631e+08	4.17444e+08	9.01323e+08	1.95979e+08	2.90418e+08	431816656	2.55371e+08	1.16471e+08	5.98872e+08	1.00854e+08	1.84752e+08	1.2747e+08	1.17528e+08	147855256	1.26989e+08
48hpi	1.98956e+08	1.3152e+08	1.70915e+08	2.56738e+08	2.2139e+08	2.93715e+08	8.46323e+07	1.09612e+08	3.42722e+08	6.95172e+07	9.96926e+07	74707815	6.27949e+07	9.92689e+07	1.7976e+08

## Sheet: Extended Data Figure 1i
Extended Data Figure 1i: Expression of Orf1a gRNA / GAPDH in Calu-3.
	Delta			BA.1			BA.2			BA.4			BA.5
2hpi	0.000622	0.001085		0.002859	0.004255		0.003118	0.005475		0.004227	0.004528		0.0055	0.013517
10hpi	0.721542	0.480864		0.059249	0.051594		0.007257	0.032296		0.004211	0.005148		0.026804	0.021754
24hpi	946.521	1441.92	1227.96	108.728	200.247	60.2259	102.776	53.1515	109.401	43.7071	31.4242	49.846	106.436	155.352	291.857
48hpi	2012.15	2639.5	3956.85	1191.55	1295.04	1224.45	429.711	1127.97	737.91	202.155	170.104	295.091	326.618	472.303	413.486

## Sheet: Extended Data Figure 1j
Extended Data Figure 1j: E copies/mg RNA in Calu-3.
	Delta			BA.1			BA.2			BA.4			BA.5
2hpi	3731.65	5366.72		9707.36	10094		4864.09	5408.87		7250.98	4093.86		5564.99	6455.51
10hpi	735929	999317		60191.5	96059.4		22278.8	45155.8		4751.64	11109.9		49843.7	79609.6
24hpi	230000000	214000000	387000000	18887062	41464765	21020255	15311889	33423776	20929841	22448936	4547889	4400642	29241004	41289477	36175397
48hpi	307000000	248000000	123000000	73491462	33688607	36087062	33423397	8113561	11704731	50838390	13094088	10840175	78802253	150000000	26591634

## Sheet: Extended Data Figure 1k
Extended Data Figure 1k: Nsp12 copies/mg RNA in Calu-3.
	Delta			BA.1			BA.2			BA.4			BA.5
2hpi	4934.44	5881.81		18773.6	17055.1		15489	3463.98		7897.75	7617.8		16116.8	12858.6
10hpi	109291	502276		11769.4	7714.63		9264.99	9079.23		5699.3	17239.3		22629.2	24663.3
24hpi	5.11127e+07	5.32469e+07	5.5761e+07	5.72798e+06	7.79209e+06	1.48403e+06	3.84969e+06	1.85517e+07	5.6483e+06	8.66362e+06	1.55205e+06	1.58414e+06	1.48674e+07	1.58906e+07	1.52519e+07
48hpi	7.50914e+07	1.02418e+08	2.85104e+07	2.11295e+07	1.32513e+07	1.49311e+07	1.64068e+07	1.63689e+06	2.63213e+06	1.79346e+06	4.94781e+06	3.6082e+06	6.97343e+06	2.6232e+07	3.42286e+06

[truncated: 7 more sheets: Extended Data Figure 1l, Extended Data Figure 1m, Extended Data Figure 1n, Extended Data Figure 1o, Extended Data Figure 1p, Extended Data Figure 1q, Extended Data Figure 1r]
