# Supplementary material for: Evolution of enhanced innate immune suppression by SARS-CoV-2 Omicron subvariants
Source: Nat Microbiol. 2024 Jan 16;9(2):451–63. doi: 10.1038/s41564-023-01588-4 (PMC10847042; doi:10.1038/s41564-023-01588-4)
Supplement: Supplementary file 11 — Statistical source data for Extended Data Fig. 2. [file 41564_2023_1588_MOESM11_ESM.xlsx]

## Sheet: Extended Data Figure 2a
Extended Data Figure 2a: IFNb ELISA.
	IC19	Alpha	Delta	BA.1	BA.2	BA.4	BA.5
Virus stock prep A	0.301456	0.012575	0.051162	0.181056	0.138474	0.054609	0.001219
Virus stock prep B	0.010929	0.003596	0.002344	0.095822	0.100245	0.062289	0.007663
Virus stock prep C	0.064115	0.006553	0.027538	0.888289	0.525501	0.750023	0.057555
Virus stock prep D	0.573706	0.027987	0.00802	0.189696	3.32074		0.01051
Virus stock prep E	0.631777	0.026358	0.066238	0.599116

## Sheet: Extended Data Figure 2b
Extended Data Figure 2b: IFNl 1/3 ELISA.
	IC19	Alpha	Delta	BA.1	BA.2	BA.4	BA.5
Virus stock prep A	10.7373	1.01934	1.60651	9.84176	2.64118	0.662116	0.068392
Virus stock prep B	0.360211	0.171931	0.158335	1.47633	1.57865	1.40257	0.023891
Virus stock prep C	0	0	0	2.47796	1.63839	7.01519	0.384519
Virus stock prep D	9.89737	0.465366	0.850111	1.18286	15.5299		0.720907
Virus stock prep E	6.32702	0.297899	0.089789	3.15209

## Sheet: Extended Data Figure 2c
Extended Data Figure 2c: E copies/mg RNA in Calu-3.
hpi	BA.1			BA.2			BA.4			BA.5
10	34834.5	52877.3	56040	17147.1	29436.2	37098.5	36634.6	23926	47972	28668	48225	57672
24	111000000	139000000	213000000	95917465	58252071	84337781	38010720	67230790	71472650	139000000	154000000	312000000
48	694000000	988000000	690000000	259000000	349000000	160000000	448000000	618000000	426000000	983000000	1320000000	1280000000

## Sheet: Extended Data Figure 2d
Extended Data Figure 2d: Gene expression in Calu-3.
IFNB
BA.1	BA.2	BA.4	BA.5
45.2229	107.598	5.76788	15.9088
228.822	77.3825	6.07315	14.7688
82.9572	64.6293	10.7256	38.1862
CXCL10
BA.1	BA.2	BA.4	BA.5
17.1461	32.2045	4.15741	9.23529
40.5738	19.2814	4.39824	9.4095
25.9305	22.627	5.15334	15.6519
IFIT1
BA.1	BA.2	BA.4	BA.5
4.07427	11.3838	3.33149	3.91011
23.2481	6.62488	3.32182	4.77729
10.2069	6.98179	4.40687	5.65453
IFIT2
BA.1	BA.2	BA.4	BA.5
6.21949	12.2973	2.45875	3.97147
12.8179	8.77629	2.96036	2.38947
13.068	11.263	3.39464	8.29238
RSAD2
BA.1	BA.2	BA.4	BA.5
8.8735	12.9164	3.72429	5.21625
12.1229	9.65609	2.75466	5.33314
15.0445	15.1681	4.14192	7.99195

## Sheet: Extended Data Figure 2e
Extended Data Figure 2e: Gene expression in Calu-3.
IFNB
	BA.1			BA.2			BA.4			BA.5
- Rux	972.357	1413.47	645.256	518.326	850.451	407.583	207.183	628.401	377.945	521.4	573.391	429.637
+ Rux	321.71	794.698	478.852	942.496	824.254	1020.41	75.0313	66.796	82.6464	234.873	290.266	309.931
CXCL10
	BA.1			BA.2			BA.4			BA.5
- Rux	280.745	358.523	284.036	339.969	599.078	375.749	133.401	491.894	212.042	175.362	196.466	160.968
+ Rux	38.8927	69.2653	37.4562	96.3388	83.8309	60.5806	10.8304	6.50772	6.57289	18.8242	21.6935	15.9233

## Sheet: Extended Data Figure 2f
Extended Data Figure 2f: Gene expression in Calu-3.
IFNB
	Delta			BA.1			BA.2			BA.4			BA.5
- Rux	44.1618	98.1021	59.3312	66.865	26.47	42.7334	34.8836	49.2522	41.1026	6.88039	9.25095	6.0774	6.26121	18.113	9.43319
+ Rux	19.47	27.5393	10.5109	27.9759	14.4034	14.022	10.1652	11.4081	21.6077	3.67381	5.39888	6.4291	5.65067	5.80865	4.65191
CXCL10
	Delta			BA.1			BA.2			BA.4			BA.5
- Rux	35.1903	60.6123	92.286	104.745	43.7161	61.8252	30.0623	39.8163	55.2805	16.7798	33.6408	16.6369	12.9978	19.6316	21.4522
+ Rux	3.18485	3.39841	1.09174	3.92798	2.47268	3.35282	1.87653	1.92813	2.26105	0.930594	0.661109	0.608174	0.964987	1.16171	0.709715

## Sheet: Extended Data Figure 2g
Extended Data Figure 2g: Gene expression in Calu-3.
IFNB
BA.1	BA.2	BA.4	BA.5
66.865	34.8836	6.88039	6.26121
26.47	49.2522	9.25095	18.113
42.7334	41.1026	6.0774	9.43319
CXCL10
BA.1	BA.2	BA.4	BA.5
104.745	30.0623	16.7798	12.9978
43.7161	39.8163	33.6408	19.6316
61.8252	55.2805	16.6369	21.4522
IFIT1
BA.1	BA.2	BA.4	BA.5
13.8086	6.76356	4.56776	5.49645
5.7402	5.50079	6.66298	9.08641
14.3232	10.4527	5.42207	8.39823

## Sheet: Extended Data Figure 2h
Extended Data Figure 2h: E copies/mg RNA in Calu-3.
	BA.1			BA.2			BA.4			BA.5
- Rux	694000000	988000000	690000000	259000000	349000000	160000000	448000000	618000000	426000000	983000000	1320000000	1280000000
+ Rux	2490000000	1360000000	1490000000	788000000	1260000000	806000000	952000000	1220000000	849000000	859000000	668000000	1110000000

## Sheet: Extended Data Figure 2i
Extended Data Figure 2i: E copies/mg RNA in Calu-3.
	Delta			BA.1			BA.2			BA.4			BA.5
- Rux	307000000	248000000	123000000	73491462	33688607	36087062	33423397	8113561	11704731	50838390	13094088	10840175	78802253	150000000	26591634
+ Rux	828000000	611000000	289000000	530000000	679000000	513000000	311000000	484000000	276000000	489000000	1000000000	550000000	762000000	400000000	285000000

## Sheet: Extended Data Figure 2k
Extended Data Figure 2k: Infection levels in Calu-3.
IFNb ng/ml	BA.1						BA.2						BA.4						BA.5
0	32.5	30.5	31.9	28.2	32.8	28.6	17.1	18.2	13.5	22.8	27.7	22.9	9.52	13.7	15.4	26.5	29.4	29.3	34.5	36.8	34.7	45.9	44.8	33.1
0.1	20.6	21.1	20	27.6	28.1		12.7	8.83	9.01	22.8	18.2	15.3	11.4	11.5	9.16	24.3	27.4	27.5	24.8	28.4	31.8	39.8	40.2	34.4
1	7.12	9.78	9.73	14.5	13.4	11.7	3.34	4.5	2.8	8.5	8.21	7.3	2.05	3.63	2.67	7.8	10.8	10.3	13.3	13.3	12.3	21.1	21.4	16.8
10	2.34	1.79	2.91	2.72	3.61	2.88	0.45	0.46	0.16	2.5	1.74	1.44	0.9	1.16	0.31	2.11	1.58	3.08	2.71	2.22	1.57	4.55	4.94	4.92

[truncated: 2 more sheets: Extended Data Figure 2l, Extended Data Figure 2m]
