# Supplementary material for: Evolution of enhanced innate immune suppression by SARS-CoV-2 Omicron subvariants
Source: Nat Microbiol. 2024 Jan 16;9(2):451–63. doi: 10.1038/s41564-023-01588-4 (PMC10847042; doi:10.1038/s41564-023-01588-4)
Supplement: Supplementary file 12 — Statistical source data for Extended Data Fig. 3. [file 41564_2023_1588_MOESM12_ESM.xlsx]

## Sheet: Extended Data Figure 3a
Extended Data Figure 3a: E copies/mg RNA
	BA.1			BA.2			BA.4			BA.5			Delta
37°C	5.12447e+08	3.33448e+08	4.36676e+08	1.63733e+08	1.76569e+08	1.52743e+08	4.95267e+08	3.15837e+08	3.12528e+08	2.50036e+08	9.8459e+07	6.50834e+08	5.01033e+08	275402390	9.44149e+08
32°C	1.05783e+07	1.12405e+07	4.18875e+06	3.20742e+06	2.64726e+06	2.68313e+06	1.27586e+06	1.27055e+06	1.10509e+06	1.40815e+07	1.26152e+07	1.22287e+07	7.07092e+08	5.05269e+08	8.41387e+08

## Sheet: Extended Data Figure 3b
Extended Data Figure 3a: Infection levels by nucleocapsid % positivity
	BA.1			BA.2			BA.4			BA.5			Delta
37°C	29.3	50.7	46.6	29.4	33.3	31.1	41.9	40.5	35.1	58.2	45.7	53.2	70.3	72.5	73.3
32°C	5.94	5.96	7.41	1.19	1.35	2.13	1.24	0.95	0.64	5.97	5.56	4.96	60.1	58.4	54.7

## Sheet: Extended Data Figure 3c
Extended Data Figure 3c: Gene Expression
IFNB
	BA.1			BA.2			BA.4			BA.5			Delta
37°C	101.984	79.2217	66.0618	92.8081	63.4555	77.9444	15.6472	16.319	24.7099	23.4264	25.6363	17.6488	123.326	198.943	237.202
32°C	1.61393	1.41907	1.07654	1.71794	1.27592	1.03969	0.880386	0.911319	1.85948	0.642002	1.71619	4.11454	21.4178	17.0114	24.2293

## Sheet: Extended Data Figure 3d
Extended Data Figure 3d: Gene Expression
CXCL10
	BA.1			BA.2			BA.4			BA.5			Delta
37°C	104.618	79.9031	75.1727	71.5459	57.4838	47.9634	14.8725	22.5037	32.1005	27.9374	28.1711	21.9387	47.1668	65.4314	54.5489
32°C	1.53565	2.35599	1.69375	1.30015	0.845672	1.21388	1.03396	1.18778	0.676096	1.20927	0.76007	0.924501	6.908	4.57401	6.3966

## Sheet: Extended Data Figure 3e
Extended Data Figure 3e: Gene expression
	IFNB				CXCL10
	Mock		poly(I:C)		Mock		poly(I:C)
37°C	3.41822	1	1885.23	1481.46	1.30302	1	2455.75	3009.6
32°C	2.47883	2.45775	756.472	555.904	1.29745	1.39771	1009.04	939.896

## Sheet: Extended Data Figure 3f
Extended Data Figure 3f: E copies/mg RNA
	BA.2			BA.4			BA.5
37°C	55045148	76060454	87769832	70688658	73067158	106000000	193000000	163000000	226000000
32°C	95691259	71517474	3774768	54059113	19716364	37360873	92846233	63490473	34268995

## Sheet: Extended Data Figure 3g
Extended Data Figure 3g: Apical release
hpi	37°C			32°C
8	316000	373000	243000	174000	287000	199000
24	8160000	10300000	10200000	1220000	159000	873000
48	250000000	358000000	406000000	52200000	2210000	43400000
72	1530000000	1780000000	4030000000	371000000	13300000	367000000

## Sheet: Extended Data Figure 3h
Extended Data Figure 3h: Apical release
hpi	37°C			32°C
8	181000	203000	186000	242000	203000	146000
24	8450000	4590000	5170000	924000	670000	773000
48	297000000	298000000	280000000	32100000	7470000	18500000
72	1240000000	1280000000	1350000000	333000000	107000000	295000000

## Sheet: Extended Data Figure 3i
Extended Data Figure 3i: Apical release
hpi	37°C			32°C
8	125000	269000	439000	164000	502000	264000
24	4510000	5250000	9010000	11000000	305000	601000
48	37300000	224000000	829000000	44200000	22200000	23000000
72	2270000000	1300000000	4300000000	662000000	186000000	417000000

## Sheet: Extended Data Figure 3j
Extended Data Figure 3j: Gene expression in Calu-3 at 24hpi.
IFNB
	Mock			BA.2			BA.4			BA.5
37°C	0.000134	0.000225	0.000117	0.003718	0.00319	0.007244	0.001313	0.002165	0.001895	0.00146	0.001194	0.005188
32°C	0.0001	0.000137	0.000355	0.000608	0.000247	0.000141	0.000188	0.000226	0.000462	0.000401	0.000228	0.00057
CXCL10
	Mock			BA.2			BA.4			BA.5
37°C	0.037522	0.009983	0.004211	1.67098	1.58263	4.12732	1.09674	1.33555	1.19189	1.51449	0.606465	1.36079
32°C	0.000939	0.0047	0.001391	0.05838	0.029028	0.003055	0.016001	0.01257	0.008278	0.013311	0.013114	0.005064
