# Supplementary material for: Evolution of enhanced innate immune suppression by SARS-CoV-2 Omicron subvariants
Source: Nat Microbiol. 2024 Jan 16;9(2):451–63. doi: 10.1038/s41564-023-01588-4 (PMC10847042; doi:10.1038/s41564-023-01588-4)
Supplement: Supplementary file 13 — Statistical source data for Extended Data Fig. 4. [file 41564_2023_1588_MOESM13_ESM.xlsx]

## Sheet: Extended Data Figure 4b
Extended Data Figure 4b: Quantification of IRF3 nuclear:cytoplasmic ratio in Calu-3.
5h		10h		24h		48h
L2K	Poly(I:C)	L2K	Poly(I:C)	L2K	Poly(I:C)	L2K	Poly(I:C)
0.803134	2.09345	0.771769	0.859031	1.22602	1.04511	1.84895	1.22463
1.69473	1.13589	1.06463	0.526524	1.32222	1.26754	1.07978	1.12498
1.33249	0.601771	1.45059	1.01722	1.08218	1.2618	2.3642	1.66561
0.869115	0.739474	1.2631	1.26092	1.16095	2.03163	1.22964	1.42447
0.991367	1.10561	1.21125	0.36995	1.23203	1.69411	0.550635	1.03784
0.973165	1.22333	1.07762	1.17324	0.846792	1.49412	1.22036	0.885779
1.87472	1.20865	1.17452	0.746153	0.909209	1.54019	0.852431	1.22821
1.60252	1.24941	1.00885	0.476157	0.591308	2.55132	0.939967	1.30632
1.20189	0.936507	0.997161	1.5212	0.830941	1.05438	0.996467	1.38278
1.25194	1.1136	0.639075	0.876699	1.15412	1.22867	0.754246	1.56794
1.21323	0.929614	1.25833	0.532305	0.741451	1.06455	1.03615	1.50488
0.697692	1.24453	1.11794	1.19718	0.777515	0.953833	1.08088	1.38715
1.22827	0.497434	1.25402	1.0502	0.785643	1.53285	0.826169	0.644849
1.41874	1.05593	1.5482	0.863488	1.63577	0.798942	0.967534	0.931066
0.739262	1.21309	1.1505	1.21355	1.38469	0.633496	1.03536	1.4644
0.812854	1.1232	0.814935	0.647217	0.855451	0.777315	1.15689	1.1265
0.799433	1.11627	0.741668	0.526967	0.714973	1.27752	0.867857	1.09438
0.60863	1.03681	0.760473	0.920358	0.840823	1.25411	0.754686	1.7103
0.764882	0.90753	1.20753	2.41826	0.752585	1.65481	0.541806	1.08698
0.94011	0.399552	0.850802	0.631575	0.782434	0.841749	0.905779	1.13374
0.362269	0.7413	0.575612	0.823244	0.607524	1.18567	0.69276	0.631387
0.703758	1.3568	0.664953	0.870386	1.13322	0.957974	0.659361	0.860432
1.23835	0.930867	1.0817	0.705248	0.644442	1.40415	0.724958	0.848133
0.549521	0.711289	1.8956	1.13743	1.56524	0.87094	0.703141	1.37289
1.9528	1.70797	1.35718	0.832	0.811208	1.10459	0.667426	2.30179
1.59526	0.828563	1.29355	1.1628	1.08533	0.629171	1.04238	1.51579
0.549437	1.07138	0.721899	0.940431	0.957226	1.08526	1.02251	0.616563
0.762622	0.695846	0.846311	1.18416	0.772346	1.0114	1.02173	0.72455
0.961272	0.861362	0.48562	1.08989	0.575418	0.910993	1.29368	2.33198
1.29407	1.23785	0.675097	1.01528	0.749406	0.66361	0.789774	0.705442
0.87507	0.469248	0.648423	1.02828	1.24368	1.14568	0.956076	1.30293
0.866589	0.653816	0.491001	0.720921	0.884522	1.07714	0.738719	0.536492
1.03418	0.952507	0.657338	1.10811	1.27821	0.819856	0.994575	1.64293
0.493376	0.797822	1.22865	1.15717	1.10176	0.527191	0.738824	1.37306
0.862515	0.715426	0.853293	0.818768	0.751313	0.758082	0.774906	0.422852
0.948354	1.16766	0.752726	0.645612	0.714712	1.08605	0.652431	1.07811
1.02125	0.608226	1.15765	0.832361	0.909907	1.14531	1.06568	1.10554
0.60818	0.763716	0.84921	0.837858	0.736338	0.827547	0.779189	0.825691
1.00143	0.692063	1.12364	0.721455	1.12411	0.450175	1.38408	0.951573
0.991457	0.787571	0.793219	1.3053	0.540132	1.32997	0.761349	1.29746
1.02581	1.18285	1.67492	1.6431	0.748935	0.876249	0.920647	1.2198
0.575206	0.412837	0.733001	0.682147	0.747784	0.696069	0.982478	0.639754
0.792223	0.878808	1.12521	1.07379	0.78274	1.2974	0.886087	1.22364
0.575548	1.39571	1.28844	0.741505	1.01739	1.1649	1.17644	0.814072
0.729653	0.819457	1.31562	1.22772	1.09625	1.43645	0.967682	0.813661
1.3095	1.20037	0.616197	0.631928	0.582817	1.30555	1.0214	1.15038
0.628473	1.45688	0.598781	1.05882	0.700064	1.88837	0.805623	0.732055
1.03243	0.996144	0.696604	0.701859	0.75994	1.10853	1.35346	1.28245
1.46159	1.09849	0.829492	0.691378	0.818715	0.846562	1.48617	1.04941
0.656784	1.04804	0.704164	1.2525	1.07043	1.67217	1.35862	1.00721
1.2292	0.966588	0.891206	1.46309	0.627588	2.10102	4.65984	1.07429
0.740219	1.12936	0.928417	0.85096	1.27861	1.59024	2.01449	1.85565
1.47819	1.06583	0.986909	0.725122	1.43437	0.548344	0.618889	1.43303
0.958421	0.344709	0.883717	0.790018	0.914071	0.841668	1.06622	1.36929
0.9542	0.884494	0.967555	1.39444	1.10715	1.33546	1.11945	0.670458
0.546798	0.826725	0.688734	2.13181	1.05518	0.942674	1.31709	1.08462
0.863106	1.42569	1.40664	2.08336	1.12435	0.90435	0.670845	2.04506
0.551418	0.765929	1.25238	0.819586	1.29575	1.98505	1.03999	1.62193
1.53719	0.832074	0.909203	1.37073	0.668917	0.682426	1.6582	0.85673
1.10342	0.743212	2.02354	0.788685	0.889325	1.05254	1.76917	1.14691
0.489664	1.08344	1.04224	1.2785	1.00645	0.953054	1.07244	0.970279
0.810317	1.90291	1.06255	0.789963	0.849221	1.09873	0.425098	0.972489
1.06403	0.809853	0.71841	0.520523	0.812247	1.24338	0.87694	1.2603
0.851032	0.783376	1.2686	0.927007	0.961894	1.46499	1.04545	0.600959
0.708813	1.03704	0.70159	0.965763	1.08412	1.44641	1.01043	0.863062
0.734451	1.32621	1.48272	0.905006	0.737877	0.857722	0.786463	2.3847
0.436511	0.557327	1.57798	0.585017	1.20389	0.789669	0.743486	2.32612
0.750317	0.866171	1.11331	2.27146	1.34252	1.28614	0.932375	1.17342
0.754578	1.10812	0.691265	0.895299	1.04372	0.973829	1.33975	1.32223
1.50277	1.47183	1.15243	1.13399	1.02264	1.06474	1.00976	1.00106
1.12562	0.960795	0.834992	1.40484	1.12729	1.41455	0.828529	0.924582
0.749188	0.756964	0.860998	0.973904	0.923824	1.09121	0.943977	1.46797
0.729921	0.729301	0.864546	0.697195	1.31443	1.01641	0.845903	1.07682
1.17375	0.691514	0.866355	0.75402	0.831043	1.35178	1.91084	0.941455
1.11871	1.06698	1.01075	0.845448	0.601858	0.790624	0.563124	1.22196
1.28522	0.860122	1.11932	0.950899	0.672574	0.469651	1.29004	1.55545
0.959803	0.903813	0.742261	0.534291	0.873365	1.11775	1.18365	0.962068
0.966745	0.832547	0.996422	0.643654	1.83202	0.611956	0.907669	0.946975
2.38603	1.8223	0.824781	0.702846	0.539525	1.29425	0.874371	0.593754
1.19987	0.373845	1.32601	1.11048	1.24402	0.921829	0.945773	0.929097
0.697575	0.886359	0.990317	0.884414	1.18138	1.17614	1.16477	0.963135
0.848648	0.851118	0.556269	0.960093	1.58085	1.26244	1.00839	1.31335
0.649167	0.625966	0.813896	0.752899	0.608882	0.814011	0.913839	0.880452
1.12193	1.3011	1.29915	0.617732	1.13172	1.74995	0.665825	0.926583
0.873725	0.996951	0.7618	1.27147	1.00628	1.34773	1.02695	1.00339
1.68035	1.40529	1.14978	1.4833	0.991293	1.88216	0.662431	0.860747
1.27585	0.711383	0.813184	0.586358	1.19651	1.51352	0.765045	1.58038
0.992223	1.13306	1.29067	1.0696	1.19842	1.58035	0.819829	1.39455
0.46639	0.934932	4.25025	0.997519	0.771247	1.08615	1.34648	1.06183
0.828199	0.560646	1.21292	1.24022	1.03969	1.08479	0.700718	0.934963
0.760056	1.10427	0.701543	0.729101	0.889104	1.42049	0.688811	0.66264
1.0835	0.720778	1.21914	1.44938	1.03357	1.64861	1.03179	0.768148
1.08947	2.43357	1.87207	0.723832	0.83277	1.17783	0.861133	1.02672
0.669405	1.19145	0.637938	0.881093	0.516431	0.964277	1.22491	0.805162
1.20124	0.67108	1.36649	0.933181	1.08251	1.14182	1.65883	1.83431
1.09397	0.663666	1.17475	1.55501	1.41828	0.809117	1.83356	0.864238
0.779804	0.655081	0.799688	0.781115	0.437498	1.07044	1.09622	0.817041
0.784301	1.04064	0.765442	0.793531	0.964927	1.12423	1.29487	1.0142
0.983149	0.407928	0.839523	1.30666	0.77867	1.50215	0.592171	1.25137
0.705686	0.524424	1.15712	0.818807	0.562253	1.19548	1.42006	0.67629
0.907359	0.880938	1.14285	0.85444	1.01837	6.0723	0.711917	0.551612
2.3192	0.811991	0.938652	0.660937	0.861437	1.3307	1.35805	1.06211
0.738318	0.471142	1.37823	0.90375	0.806152	0.785239	0.876688	0.727378
1.09651	0.61576	1.75331	0.666279	1.25014	1.69841	0.676046	2.41722
0.872038	0.887145	0.637134	1.25852	1.28763	1.13269	1.25095	2.04384
1.02101	0.869895	0.704198	0.66428	1.03692	0.862777	0.803625	1.13102
0.914316	0.787079	1.16147	1.10185	1.15338	1.21576	1.38213	0.864286
0.999565	1.43416	1.18602	0.727035	0.618869	1.09573	1.09678	0.954592
0.918317	0.683826	0.797118	0.601855	0.894285	1.52571	1.00197	1.25657
1.26596	0.529851	1.25141	0.666789	1.29085	1.78073	1.45399	1.083
0.445358	0.693617	1.14537	1.40114	0.847346	0.845132	1.28345	1.41337
0.659092	0.623755	1.24643	0.907579	0.59753	0.732893	0.636906	0.924184
1.06528	0.680624	1.03176	0.621038	0.876569	1.72101	0.853997	0.788927
1.93344	0.99366	0.971288	1.04591	0.951459	0.896182	0.803831	1.44037
0.828376	1.01392	1.37213	1.16866	0.567688	1.66882	1.03526	1.44701
1.01624	1.09823	0.722887	0.958843	1.34362	1.17941	0.86069	1.29776
1.22511	0.727756	1.34012	1.09496	1.51755	1.99389	1.06012	0.856042
1.12926	1.04454	1.19971	1.39617	0.879535	1.06048	0.90323	1.24886
1.30074	1.05619	0.965002	0.830409	0.59394	1.22601	0.897513	1.26361
0.751939	1.34957	1.14789	0.691746	1.43277	0.869142	1.06543	0.823584
1.602	0.754125	0.66324	0.858024	0.792178	0.948363	0.73864	1.04409
0.99412	0.854797	1.62888	1.38295	0.818291	0.848543	0.818868	1.23169
0.760643	1.82142	0.989641	1.31805	1.28041	1.59138	0.798144	0.825416
0.418902	1.07711	0.619743	0.674693	0.917314	1.20863	1.01374	0.895298
1.03667	0.963911	0.685756	0.999295	1.85075	1.24818	1.10186	1.06582
1.08745	1.33396	0.845115	0.860522	1.79576	1.35331	0.575906	1.1802
0.447945	0.892823	1.49057	1.48222	1.02583	0.901197	1.33272	0.920081
0.954151	1.31186	1.01535	0.620689	1.12992	2.00076	1.32967	0.982116
1.12143	0.547814	1.24857	1.06771	0.729365	0.841266	0.923383	0.982307
1.15765	0.892197	0.538726	1.09924	1.39054	1.16749	0.803066	1.04099
0.671527	1.41152	1.16504	1.01066	1.14678	0.58829	1.01678	1.37124
0.612212	0.665117	0.526249	1.39971	1.40784	1.42986	0.912098	0.87224
1.08319	5.31211	0.891768	1.09511	1.46038	1.48114	0.98746	0.667608
1.15189	1.02013	1.0109	0.885801	1.09276	1.23813	0.707501	0.553207
1.03052	0.652015	1.67403	1.43619	1.05434	1.00566	0.883712	0.589731
0.742869	0.920072	0.992351	1.0419	0.766516	0.920493	1.31813	0.576056
0.345912	0.844414	0.922311	0.739495	1.10673	1.09116	0.945444	1.05502
0.949779	1.17465	1.04742	0.70498	0.986002	1.17679	0.711117	1.84173
0.833067	0.949342	0.972771	0.494765	0.721111	1.01119	0.774499	0.620259
0.838698	1.01342	0.817634	0.86065	0.970497	0.852786	4.91045	1.18809
1.23516	1.3343	0.962117	1.18753	1.03159	1.32508	1.02397	0.992288
0.823313	0.911038	1.17343	1.061	0.709011	0.913789	0.820689	1.19657
0.800678	0.951669	1.51026	1.30712	0.78188	0.949383	1.63882	0.806661
1.15367	1.88708	0.515923	0.401347	1.23827	1.54734	1.80477	0.813871
0.831268	1.22034	0.914945	0.880256	1.05543	0.965067	0.967692	0.851342
0.917404	2.58745	0.803272	0.579225	2.11157	1.20691	1.10097	0.874165
1.15337	0.767997	0.678701	0.822256	0.795384	1.38079	1.30481	4.14965
1.40823	0.955793	0.799226	0.835316	0.92495	0.862543	1.32455	0.920035
1.1056	1.01033	1.00956	1.09926	0.645189	1.56194	1.02961	1.65357
0.799545	0.845916	1.31372	0.89001	0.95995	0.997657	1.16736	1.07487
0.522992	1.01758	1.47716	0.990568	0.645514	1.96735	0.644773	0.70424
1.33031	1.17414	0.906703	1.04408	1.21565	0.623313	0.866867	1.74994
0.75331	0.642897	0.53655	1.2973	0.816365	1.44046	1.05394	0.975393
1.15495	0.872284	1.31178	1.3596	2.42986	1.2549	1.07892	0.578472
1.38572	0.587034	0.733476	0.845156	0.981628	1.76804	0.751431	2.2173
0.898729	1.08637	0.885132	1.03836	0.633194	0.778965	0.866762	0.800844
1.32743	1.06358	0.866429	0.859683	1.21732	1.01028	1.07725	0.533102
1.15771	1.16898	0.690538	1.04971	0.766076	1.28079	1.21739	0.406939
1.13606	1.1424	1.68082	1.2233	0.520127	2.11736	0.481914	1.3797
1.12011	1.01644	1.10299	0.96292	0.667554	1.00733	1.20689	0.877954
0.986737	0.978987	1.1843	1.14371	0.996458	1.22477	1.0007	1.2145
0.889293	0.705727	2.21136	1.60364	0.889449	0.88404	0.795868	0.859207
0.687653	0.707015	0.594761	1.01028	1.68101	1.56152	0.821983	1.07393
0.789552	0.53308	0.5407	1.05957	0.889643	2.18426	0.693534	1.03179
1.09799	0.628829	0.511063	0.703979	1.1135	1.44782	1.6017	0.915868
1.28342	0.586582	1.04349	0.978409	1.12773	0.748622	0.897836	0.762873
1.87795	1.16383	0.663656	0.838075	2.55273	0.512811	0.736022	0.909722
1.38908	1.19824	0.658549	0.954182	1.2016	0.551248	0.938872	1.79069
0.843799	0.731454	1.52959	1.12387	1.21525	1.72065	1.13901	0.956615
1.29282	0.70768	1.12775	1.30415	0.881743	1.14515	2.68801	0.825883
0.898137	0.955565	1.08151	1.73176	1.38503	1.09652	0.747877	1.92557
3.11847	1.94715	1.04195	1.42479	0.628008	0.814244	1.04365	0.887818
0.901807	0.766946	0.743251	0.951816	1.07016	1.2985	0.597537	0.74715
1.09526	0.648309	1.12123	0.898119	0.859244	0.958146	1.57417	1.06754
0.894694	1.07569	1.39336	0.76748	1.0999	1.16291	1.27861	0.823421
0.994415	0.759467	0.686562	1.30311	1.54257	0.675763	1.24173	1.58536
1.37738	0.797762	0.979067	1.32804	0.95749	0.717262	0.849338	0.713845
0.73708	1.2586	1.33887	1.31898	0.78754	0.63066	1.0988	1.27717
0.942429	0.48294	0.666297	1.48844	0.816683	0.843846	0.888256	0.857025
0.759883	1.05904	0.88602	0.61514	0.961819	1.2892	1.27462	1.07682
0.912713	1.21683	0.668203	0.916034	0.885048	0.8232	1.04143	0.972395
0.911738	1.18054	1.57527	0.399561	0.687614	1.27309	0.625131	1.10122
1.25132	0.901745	0.621267	1.29808	0.969865	0.648695	1.01781	0.946993
0.947133	1.03803	1.09469	0.798645	0.863875	1.14599	1.33268	0.777813
0.96514	0.931953	0.715372	1.03258	1.00878	0.945418	1.02936	1.58279
0.516032	0.912867	1.05299	1.04451	0.885328	1.20018	0.818508	0.996618
2.53939	0.50254	1.08084	0.673533	0.836929	1.3458	0.97134	1.29156
1.68424	0.671128	0.579315	0.524889	1.09923	1.00889	0.739846	1.03669
0.937949	0.969211	1.05675	1.19477	0.750661	0.818353	0.772484	1.00223
0.440795	1.13388	0.840495	1.04508	1.14129	0.998003	0.654945	1.69652
1.06574	1.00325	3.93387	0.832977	0.578649	0.988624	1.21961	2.35758
0.613934	0.825833	0.942913	0.933642	1.03556	1.15174	0.941281	0.721058
0.672903	0.628804	1.17868	1.25002	0.984838	1.00684	1.22752	0.933885
1.51323	1.09831	1.16633	0.751098	1.25478	1.15453	1.35326	1.35914
1.03334	0.853987	1.07159	1.24877	0.7577	0.743867	1.57983	0.765792
1.00622	0.941346	1.01057	0.616585	0.644291	0.622828	0.704482	1.03613
0.986861	3.72176	0.675352	0.727679	0.642456	1.1693	0.888122	1.24071
0.911169	0.871062	0.876038	0.715133	0.581787	1.84187	0.791425	0.881236
1.18547	0.877615	0.863483	0.806138	1.26574	0.74605	1.13516	0.954224
1.45152	0.500862	1.09358	1.21005	1.15373	1.47495	0.940542	1.23738
0.874949	0.665305	0.814907	0.925194	0.87844	1.54003	0.72097	1.51046
0.614846	1.11462	0.633637	0.715278	1.14146	0.987649	0.58074	0.843018
0.885997	1.12395	1.41642	0.709389	1.13398	1.3264	0.681588	1.19718
0.950485	0.919627	1.40146	0.499967	0.900962	1.13891	1.24715	1.23998
1.52633	0.747514	1.62624	0.969503	1.18355	1.26398	0.780587	1.26288
1.45935	0.582385	1.17013	0.955611	0.961086	0.609618	0.572592	1.4642
0.77968	1.1235	1.14254	0.481734	1.03857	1.58208	1.02904	0.939346
1.18664	0.575068	1.29696	1.25696	0.981789	1.01236	1.22894	1.13946
0.904291	0.642939	0.904979	1.08651	1.05737	1.26535	1.14269	0.633488
1.22615	0.791079	1.43659	0.753953	1.53528	1.04901	1.17434	0.585311
0.653946	0.895697	0.97669	1.62046	0.982296	1.41681	0.616627	1.25628
1.37574	1.95858	2.49619	1.08654	1.69413	1.30068	0.822858	1.2928
1.05474	0.833201	1.06602	0.704162	0.559131	0.703072	0.67883	0.638153
1.11126	0.885415	1.18158	0.564526	1.16132	1.00797	0.959177	0.725796
0.567157	1.10186	0.967358	1.56014	0.820403	0.778749	0.983624	1.05682
1.27631	1.31831	0.646898	1.14644	0.987796	1.05373	0.989283	1.71323
1.26631	0.796525	0.729279	1.02438	1.47116	0.859702	0.861074	1.57367
0.935853	0.822554	1.01159	0.986816	1.451	1.02156	0.799661	0.775548
0.852627	0.692339	0.719923	1.43846	1.04399	0.881711	1.6935	0.853215
1.05016	1.15287	0.990663	0.658918	1.22965	0.96249	1.22632	0.953672
0.902923	0.852264	1.34924	2.22578	1.05348	1.34722	0.836315	0.745859
0.790518	0.825597	1.23614	0.71739	0.843226	1.6004	0.847903	0.699363
1.32491	1.10173	1.05857	1.10209	0.988262	0.990349	0.757132	1.12547
0.832975	0.66018	1.27363	0.986816	0.964564	0.947098	1.44583	1.23786
1.1283	1.09655	1.46249	1.32401	0.804831	1.2206	0.866761	1.60292
0.778064	1.4441	0.821393	0.345485	1.20936	1.11872	1.52177	1.19406
1.36062	1.29827	0.924859	0.76124	0.61309	0.807385	0.612823	0.937903
1.11821	0.942934	2.67386	1.87684	0.953821	1.54532	1.01545	1.18729
1.34305	1.32618	1.04276	1.92983	0.90705	0.722158	1.22238	1.46914
1.12123	1.13833	1.2714	1.31051	1.11863	0.973719	0.869787	1.55943
1.13546	0.722963	1.00797	0.869176	0.891258	0.798197	0.882084	0.828506
0.880383	1.04393	1.06423	0.677298	0.999476	2.22432	1.12737	1.28097
1.25704	0.871531	0.977166	1.43454	1.32646	1.18113	0.833175	1.90572
1.40395	1.07719	1.03806	1.36694	0.885049	0.79119	0.912102	1.11192
0.882669	0.484069	0.929448	0.894165	0.791981	1.25326	0.676702	0.704789
1.26099	1.34383	1.41203	1.17353	1.00204	1.0358	0.868344	0.931659
0.920254	0.573832	0.731931	1.46023	0.665213	0.729156	6.95862	0.841262
1.52683	0.931981	0.596195	1.1983	0.69462	1.66986	0.882752	0.614664
1.39333	0.879612	0.814281	0.765816	1.43932	1.47191	0.651696	1.10786
1.43844	1.09001	0.527295	0.80066	0.780329	1.51908	0.631609	1.51887
0.762536	1.6708	0.757708	1.19348	0.822745	1.11744	0.846184	1.07138
0.978776	0.638074	1.99674	1.0406	1.17428	1.65783	0.864412	0.813418
1.06981	0.66756	0.641231	1.10542	0.608465	1.16586	1.4894	2.22578
0.974346	0.603899	0.80551	0.469404	1.09757	0.959709	1.25814	2.11861
0.79653	1.18879	0.790892	0.645322	1.33871	1.331	0.563126	0.67058
0.901873	0.718409	0.973646	0.909899	1.19693	1.23749	1.17274	1.03001
0.793854	1.13938	1.21171	13.0152	0.637869	1.46873	0.620833	0.844042
0.746062	0.569689	0.86462	0.798216	1.06085	0.898169	0.950906	1.04051
1.1544	0.92352	0.568344	0.88724	1.42921	1.16552	1.25114	0.93864
1.95672	0.855844	1.40027	1.15605	0.76524	1.74794	0.967264	1.25566
1.29901	1.24711	0.843794	1.37991	0.63931	1.78719	1.03378	0.912613
0.762421	1.21225	1.5354	0.966966	1.705	1.46891	0.517726	1.1819
1.34676	0.489227	0.595843	0.913517	1.04599	1.45342	0.809018	1.10517
1.68242	0.670496	0.855945	0.788103	0.754104	1.36302	1.17026	1.01342
1.19508	1.16946	0.552565	1.18583	0.906554	1.11258	1.19554	0.753852
1.49328	0.668903	1.5158	1.1712	0.542977	0.679134	1.23442	1.15664
0.858075	0.62095	0.737437	1.11162	0.907233	2.42197	0.541621	0.669294
0.88825	0.698538	0.582611	1.55198	1.32808	1.6422	0.916261	1.28631
1.36054	1.08022	0.99461	0.643863	1.23479	1.0562	1.09874	0.642706
1.19848	0.550389	0.770876	0.90664	0.523082	1.31899	1.51435	1.10135
1.34557	1.24597	1.27434	0.738728	0.578922	0.533483	1.62635	1.42235
1.34657	0.829765	1.03108	0.806002	0.902953	0.925213	1.27441	2.44535
1.11523	1.13838	1.09214	0.96457	0.910341	1.01008	1.28224	1.65986
0.90641	1.24087	1.13018	0.984326	0.66635	0.764584	1.26938	1.01149
1.73048	0.608364	1.56066	0.952772	0.795186	1.00409	0.588426	0.807939
0.844389	0.999609	0.827576	0.677622	0.702063	1.59745	0.885798	0.90733
0.828789	0.646616	0.955932	1.46483	0.859071	1.96598	1.54299	0.633327
1.41656	0.980462	0.914219	1.2693	0.534902	0.966695	0.918481	0.887337
0.980678	0.435656	0.717279	1.7623	0.852432	1.9126	1.15387	1.22269
1.27425	0.996033	0.964439	1.42867	2.16888	1.60825	0.962648	1.277
0.876215	0.584473	1.12893	0.656656	0.653729	2.52691	1.479	0.953674
0.699551	0.951875	1.34787	0.5825	1.54743	1.11298	0.821626	0.809395
0.929227	1.25206	0.941131	0.782102	1.39909	1.11407	0.693136	0.730963
1.21399	1.21325	1.02796	1.11627	0.62387	1.34313	1.05363	1.76744
1.24752	0.606624	1.258	1.38171	0.804761	0.897192	0.804534	1.92897
1.20413	1.07581	1.44673	0.954843	0.766138	1.38093	0.897414	1.16859
0.923256	1.34781	1.70588	1.49763	0.734113	1.13995	1.30485	0.711745
1.31528	1.47625	0.644819	0.875854	1.09038	0.561712	0.98152	1.16861
1.1367	9.93276	0.987521	1.58339	0.953267	1.26511	0.869329	0.649826
1.2803	0.54721	1.0086	0.965376	0.642643	0.890949	0.811783	0.746879
0.756452	1.15996	1.89027	1.09103	1.00012	1.35717	0.999063	1.04402
1.38477	0.692896	2.24586	1.56103	1.5579	1.10808	1.01006	0.96556
1.23557	1.0642	1.61668	1.38676	1.43387	2.39635	2.50095	1.24156
0.885969	0.75577	0.973774	1.10784	1.86132	0.797964	2.16704	0.714595
1.26463	1.52461	1.0654	1.3366	1.14611	1.78414	0.774031	0.797037
0.87775	1.50287	1.02564	1.11952	1.1191	1.32116	1.75747	0.983295
0.753385	1.33813	1.6119	0.816989	1.39349	1.04748	0.858964	1.74129
1.33586	0.96017	1.25658	0.905721	0.48636	1.18788	1.23052	1.09369
0.940508	1.55084	0.805372	1.05314	1.10527	0.830045	1.41184	1.40611
1.13296	1.01917	1.01183	1.12001	1.0074	1.23661	0.819948	1.19806
1.14425	1.51672	1.6093	0.862015	0.703082	0.87421	1.75295	0.573086
1.59295	0.788698	1.51261	0.799379	0.800234	0.655177	0.730099	1.4237
0.768964	0.970169	1.42671	0.862879	1.43957	2.15353	0.859909	1.60538
0.664802	0.680083	1.66449	1.10666	1.30867	1.16086	1.16967	0.79674
1.4318	0.899659	0.911162	1.1945	0.809392	0.68073	0.533859	1.34509
0.897834	1.49546	1.11662	0.668335	0.995118	0.83241	1.85841	1.33818
1.08059	0.993382	0.42749	1.54438	1.58769	0.884782	1.03032	0.843838
2.44214	1.37385	0.817179	1.34154	0.836004	1.04569	0.712206	0.948445
1.42215	1.72851	1.33608	1.41071	1.71937	0.563224	0.693036	1.02902
1.06909	7.03456	0.995706	0.830509	3.71708	1.8	1.16576	0.401513
1.40321	1.00631	1.20198	0.815322	1.24339	1.36638	0.629537	1.17744
1.22537	0.974039	1.15285	1.0618	1.22402	1.6703	0.961676	0.885841
1.2455	0.89286	0.875287	1.19258	1.35553	2.94479	0.61595	1.04564
1.08386	1.04502	1.51925	1.43581	1.1592	1.63116	0.544897	1.02578
0.569803	1.0558	0.76851	0.918354	0.717625	1.10307	1.33046	0.837724
0.594981	0.868792	0.965044	0.689412	0.960873	1.24767	0.716652	1.04735
1.52822	1.34307	0.723515	1.0176	0.880297	1.31988	1.02094	0.790673
1.10087	0.937409	0.493332	1.45092	0.582473	1.21932	1.20912	0.745244
1.35093	1.05857	0.482444	1.37835	1.24339	1.17972	0.615781	0.397944
1.50873	0.882845	0.580275	1.37524	1.39769	0.909876	0.866888	0.634971
0.919696	1.33581	1.29893	0.885552	1.51758	0.659723	0.763586	1.27952
0.712764	1.29843	1.26612	1.18356	0.587517	0.807443	0.675528	0.878427
0.844142	0.739134	1.18523	1.16009	1.6686	0.810255	0.725196	0.704284
0.774447	0.821325	0.950552	1.03016	0.597116	1.62209	1.11837	1.40779
0.636274	0.634913	1.08358	0.92996	1.6523	0.910759	1.29432	0.920119
1.26142	2.62586	1.65966	0.799279	1.69901	0.827361	0.969366	0.892255
0.570277	0.693812	0.733447	1.15948	0.73674	1.27661	1.64563	3.23774
1.52844	1.02303	0.906597	1.0843	1.05678	2.24104	0.898914	0.81858
1.23278	0.92327	1.51764	1.21965	1.95681	1.80998	1.18012	1.12294
0.567628	1.04564	1.56391	1.16403	0.571827	1.28215	1.59379	0.83618
1.07186	0.759989	1.3956	1.1565	1.06001	0.986299	0.932059	0.84975
1.29938	0.64031	0.920369	1.01171	1.25262	1.02683	0.966758	1.22979
2.43561	0.602466	1.00102	0.765351	0.871582	1.41365	1.55147	1.55763
0.793501	1.25602	2.69926	1.29104	0.865014	1.20544	1.34668	1.21402
0.73322	1.66086	1.5509	0.714689	0.957157	1.55248	1.37117	0.939532
1.45758	0.956431	0.773913	0.831553	0.519515	1.65763	0.755751	0.762888
1.21873	0.968084	1.22323	1.52528	0.971916	0.821344	1.33721	1.61778
1.2085	0.770014	0.736005	1.38691	0.878451	1.18759	0.783373	1.08271
0.976804	1.25755	1.50619	0.480481	0.880046	1.09008	0.946222	1.45037
1.16737	0.868698	0.692582	1.24529	1.03801	1.17666	0.922776	1.13047
0.766514	1.01918	1.02196	1.06014	0.883859	1.2265	0.948963	1.00293
0.963017	0.936022	1.00799	0.846717	0.662145	1.48302	0.828387	1.58192
0.961992	0.820564	0.522812	1.33749	0.887346	1.02556	0.839765	1.22439
1.13065	0.982911	1.31821	1.24233	0.867133	0.914064	0.736059	0.483937
1.58779	1.0416	1.16971	0.901697	1.38472	1.16617	1.06764	0.845795
1.41777	0.802138	1.2438	0.874395	1.36082	1.2633	0.999981	0.966498
0.892353	1.07691	0.850815	0.998721	1.30881	0.682624	0.882901	0.88645
0.817234	1.10139	0.697421	0.800917	0.698914	1.00571	0.951178	0.808387
1.18944	0.817777	0.572256	1.36681	0.617209	0.962267	0.878259	1.32196
0.954896	1.01016	1.12507	0.857405	1.06272	1.61841	0.611354	1.55094
0.672512	1.30757	1.88622	1.03975	0.726495	1.51425	0.747346	1.22541
0.930969	0.914123	0.570208	0.945043	0.709136	0.657127	1.17217	1.40075
1.11079	1.15161	1.18339	1.02972	1.35016	0.718167	0.888051	0.802604
0.835001	0.775236	1.11358	0.741697	1.08842	0.82877	1.98026	1.8961
0.818277	0.976637	0.517499	1.03605	0.738333	0.892346	0.978821	1.08517
0.801578	0.88231	0.700738	1.09336	1.24953	1.12656	0.588739	1.55782
0.828865	0.917263	1.1437	1.19567	0.904399	2.23944	0.663585	1.28664
0.969743	0.713268	0.575331	1.49234	0.733014	0.732237	0.852381	0.780262
0.746229	0.764925	1.3422	0.990075	0.839007	1.10514	0.737802	1.39449
0.743194	0.850938	3.53268	0.508959	1.0061	1.45954	1.06764	0.935856
0.798926	0.91825	1.00832	0.863488	0.782794	1.14821	1.32489	0.73902
0.903296	0.712025	0.992323	0.944615	1.12385	1.50762	1.02969	1.20948
1.37753	1.21051	0.953541	0.975347	1.34948	1.05083	0.655063	1.36768
0.638942	0.880081	0.716129	1.13217	0.845308	0.764737	0.998174	0.671351
1.16549	1.08709	0.745198	0.740343	0.683001	1.80018	1.71343	1.54486
1.27908	0.946837	0.925448	1.15393	1.06676	1.50105	0.948629	1.11207
1.01873	0.893014	1.03959	0.872027	1.02069	1.66249	0.820851	1.01264
1.06035	1.53401	1.81976	0.902528	1.12412	1.26674	0.896148	0.599221
0.721736	0.722124	1.44708	1.27943	0.545212	0.943345	0.688561	1.08215
1.31932	1.52317	0.955118	0.781598	0.794698	1.06033	0.798204	0.922893
1.01722	1.48826	0.612041	1.24652	1.07774	1.22228	0.955122	0.692215
0.893521	1.22817	0.804682	1.09257	0.906211	1.43815	0.903122	1.53951
0.745179	0.739487	1.11003	0.888546	0.974066	0.923276	1.25902	0.964363
0.553588	0.736108	0.797053	0.934256	0.5581	1.65443	0.839965	0.932341
1.40941	1.14488	0.890602	0.805472	0.949452	1.64645	1.29942	0.743337
0.918369	0.548605	0.706983	0.890926	1.01444	2.17865	1.26407	0.914253
1.22973	1.04526	1.37035	0.615824	0.72223	0.849692	0.857053	0.534778
1.46561	1.46992	1.10829	1.25742	0.830412	1.0565	0.678904	1.37204
0.857859	1.40801	1.16322	0.670633	1.00475	1.27717	1.1185	1.62474
1.38977	0.892299	1.03804	0.607165	0.721008	1.03099	1.01068	0.933667
1.22938	0.518213	1.13824	1.63758	0.712965	1.24511	0.905725	1.0277
1.42771	0.954182	0.931256	1.41965	1.09579	0.940993	0.849237	0.635737
1.35538	1.3646	1.12623	0.936258	0.886855	1.05952	0.990504	1.42497
0.882452	1.23066	1.3775	0.999971	1.14575	1.08085	0.686821	1.62985
0.970771	0.693263	1.19001	1.08639	0.921867	1.29526	0.804451	1.16245
1.43494	1.34654	0.551296	1.38198	1.08282	0.771775	1.16053	2.06571
1.21705	0.983836	1.32856	1.75993	1.21035	1.01959	0.813673	1.24266
1.56347	1.34101	0.799252	0.913228	1.16759	2.55021	0.610875	0.877053
0.898142	1.2089	1.06359	0.847157	1.01187	0.891962	0.959056	0.814981
0.825762	1.05736	1.06792	1.37551	0.678887	1.26062	0.901921	0.624799
1.23889	0.934046	1.23763	0.961147	0.959989	0.734657	1.22117	1.72679
1.14337	1.48462	1.25565	1.06949	0.867784	1.35557	1.05095	0.943047
0.948324	1.02826	1.11501	1.03148	1.01146	1.23348	1.21357	1.21932
0.787468	0.58311	1.39179	1.0091	0.575936	1.17816	0.949448	1.59316
1.12828	1.05264	0.728675	0.684556	1.00068	1.14382	1.79026	1.3249
1.22977	1.03359	1.27491	0.863803	1.0901	1.11015	0.685786	1.23753
0.804562	0.571312	1.35051	1.17988	0.689234	1.45367	1.27424	1.00168
1.25095	0.937968	1.03518	0.596341	0.786703	1.14533	0.483073	0.646461
0.865651	1.50125	1.14469	1.68324	0.83393	1.23806	1.11131	0.594291
1.66835	0.945696	1.05671	0.500977	3.1165	1.13908	0.613398	0.873069
0.88529	0.759712	1.19439	1.04441	0.63748	2.85843	0.747424	1.07562
0.837667	0.669401	1.0403	1.21418	1.11914	0.789314	1.07381	1.30562
0.580692	1.17224	0.587511	1.10505	1.10466	1.56826	0.912446	1.281
0.730116	1.16079	1.60956	1.12161	0.636754	0.918929	1.17119	1.39693
0.676509	0.892535	1.1711	0.751563	0.607499	0.991783	1.27074	0.577229
1.0753	1.09762	0.58999	0.82401	0.618409	1.88569	1.03978	1.11134
0.713429	0.910381	1.43796	0.873532	1.45878	0.568131	1.24879	0.765879
1.22346	0.632301	0.724856	0.742108	0.732213	1.42253	0.776282	1.37318
0.89557	1.21268	0.537308	0.836935	0.737787	1.1124	0.560176	0.857003
0.98923	0.774791	1.32469	1.04902	0.95851	1.3544	0.818418	0.913474
1.22135	1.16812	0.622884	1.17398	0.856896	1.49603	0.708415	0.913573
0.569492	0.659261	0.904424	1.58253	0.724959	1.65014	0.895546	0.949759
1.81545	1.14226	0.629612	0.596474	1.13513	0.822132	1.2867	1.35387
1.43936	0.623105	0.536256	1.122	0.914338	1.4008	0.974703	1.00686
1.15662	0.948373	0.810157	0.654881	0.825254	1.31387	1.12389	0.795012
0.990865	0.671507	0.492848	1.41006	1.39916	1.61852	1.03072	0.731583
1.51977	1.73751	1.21011	0.859409	1.00148	1.02236	0.845248	1.28549
0.80689	3.2899	2.21747	2.22234	0.534581	0.962362	1.24729	1.04907
1.27147	1.46774	0.794585	1.01402	0.620383	1.67133	0.878676	0.83072
0.80698	1.1777	1.12348	0.706394	1.33605	1.38597	0.65683	1.26533
1.35316	1.03264	0.589889	0.750597	0.911805	1.32294	0.727282	1.66204
0.740845	0.995646	1.38329	1.17107	1.07838	0.892968	0.797201	1.36228
0.762199	1.05705	0.67436	1.05462	1.06121	1.3172	1.26994	1.40357
1.0608	4.96301	1.26127	1.51389	0.665218	1.35791	1.25252	0.98569
0.989818	0.68645	0.916619	0.615048	0.629086	1.15276	1.01664	0.926762
1.19495	0.693449	0.833077	0.852865	0.660246	0.705473	0.92046	0.81124
0.550345	1.31588	1.08883	1.47612	0.996203	0.726861	1.23021	1.37104
1.36306	0.946783	1.11952	0.635994	0.589213	1.97251	1.02983	0.377532
1.17453	0.819703	1.05578	1.18637	1.31155	1.34165	1.0466	0.761506
0.938389	1.26205	1.3345	0.619943	0.706822	1.34627	1.19458	1.38336
1.27426	0.819196	1.24146	2.03056	1.16175	1.10577	1.12556	0.636672
1.1356	0.418364	2.93691	0.710402	0.851707	1.25738	0.708122	1.48175
0.832738	1.19358	1.74215	0.86515	1.86761	0.606128	0.83442	0.879753
1.3779	0.853464	0.938815	0.971358	1.60426	1.30122	0.671894	0.874693
0.962137	0.83219	0.95835	0.995179	0.759755	1.34313	1.08379	0.857093
1.13706	0.682398	1.30789	1.25102	1.0973	1.07546	1.22307	1.55636
1.28614	0.676937	1.36419	0.661172	0.937238	1.46054	0.637812	1.23976
1.30982	0.722155	0.822883	0.871278	0.713156	0.725652	0.615916	1.15761
1.20694	1.72504	1.50964	1.06284	1.07004	1.32945	0.697461	1.42093
0.951887	0.886963	1.30192	0.88593	1.43623	1.32039	1.28209	1.20792
0.522396	0.613919	0.646186	0.789681	1.16029	0.669832	0.831575	1.24823
0.731313	0.564146	1.23814	1.26498	0.818256	1.24802	0.841762	1.24938
1.06475	0.991379	1.10448	1.19711	1.12316	1.24622	0.657123	1.14083
1.24122	0.683676	0.708847	0.837605	1.48674	1.09864	0.994988	2.01824
1.03871	0.698064	1.1249	0.859185	0.913104	1.02871	0.767564	1.44508
0.582378	1.43541	0.690775	0.761828	0.820232	1.41442	1.05369	1.34541
0.899907	0.8444	0.549418	0.914202	1.39747	0.80783	0.915639	1.42008
0.897762	0.849769	0.639676	0.47008	1.21044	0.788504	1.06382	1.36338
1.42154	1.12302	0.886788	1.0397	1.04369	0.911596	0.949688	1.26558
0.969457	0.835804	1.31672	1.66156	0.829471	1.45332	0.727348	1.12179
0.671918	1.08108	0.938802	1.03066	0.934201	0.749093	1.12975	0.786486
1.0759	1.04564	1.1953	1.22606	0.481509	1.23422	0.907876	1.27502
0.903039	1.78152	1.16352	0.843498	0.855382	1.90021	1.00169	0.764123
0.762244	0.937959	1.05467	1.13801	0.938678	0.701326	0.889329	1.10971
0.841542	1.08762	0.761097	0.627321	0.897005	1.68968	1.01408	0.504513
1.29733	0.812957	1.02423	1.12559	0.787847	1.78787	0.879897	0.913092
1.39124	1.11422	1.11173	0.881762	1.04067	1.11297	1.44424	0.501687
0.913382	1.1293	0.875568	0.976574	1.13488	1.12034	1.63207	0.657035
0.752149	0.722955	1.04375	0.860981	0.86347	1.16528	1.17892	1.38285
1.01389	0.818665	1.64862	0.801665	0.793204	1.25797	1.14055	1.65401
0.999987	0.858793	1.17962	1.38475	0.984104	1.62236	1.00747	1.07959
0.724507	0.663893	1.22679	0.676535	0.787512	0.598126	1.14257	2.32575
0.900427	0.794587	1.00313	0.926049	0.866676	0.962279	1.04465	1.33247
0.921822	0.955605	0.766226	1.17617	0.929764	1.04403	0.709558	0.961223
0.777036	1.14813	0.520111	2.32635	0.722094	1.19967	0.932639	0.965442
1.56934	1.60133	1.23802	0.356064	0.706821	1.08834	0.770252	1.3449
0.89429	1.02775	0.812686	0.564757	1.00552	1.11147	0.734995	1.15333
0.825437	0.552643	0.875726	1.7478	0.924831	1.49142	1.02743	1.02086
0.993824	1.16525	1.20521	1.12449	0.614464	1.4049	1.28025	1.05517
0.778512	0.667502	1.11595	1.02403	0.670798	2.17031	1.17004	0.762899
1.27472	0.742358	0.836167	1.37229	0.987474	1.22474	0.714456	0.682754
0.848688	1.07185	0.944524	0.878931	0.533099	0.546413	1.11507	1.04372
0.664375	0.927857	0.724372	0.673147	0.968423	1.08119	1.43008	1.04901
1.13263	1.15583	1.50412	0.804222	0.692747	1.74521	0.8709	1.08303
1.0595	0.69186	0.416933	1.15394	1.72016	1.62561	0.970918	0.749536
0.836109	1.06165	0.545384	1.17672	0.738777	1.08569	0.883488	1.13871
1.11388	0.662734	1.31466	1.24472	0.522225	0.739042	0.822598	0.907983
0.936143	1.09292	1.17453	1.11896	0.334984	1.13577	1.13887	0.826111
1.49325	0.715542	0.544323	0.983831	1.60875	2.2896	0.898029	0.742465
0.673268	0.569611	0.65654	1.00046	1.25388	5.96268	0.999678	0.98748
1.26862	1.03982	0.612775	1.43758	1.80298	1.39847	1.27976	0.763391
1.52477	0.820573	0.575085	0.920993	0.978901	0.983015	0.899875	1.11117
0.932644	0.856811	0.896976	0.885623	0.853545	1.33689	0.694008	0.916759
1.24127	0.687674	0.948926	1.15165	0.818212	0.944627	0.781569	1.61644
0.584237	1.22463	0.732811	0.854269	0.846773	0.649517	0.805035	0.980221
0.375383	5.2747	0.952287	0.923217	0.984005	0.947807	0.860225	0.652133
0.565736	0.426128	1.01308	0.79256	1.09502	0.703838	0.623659	1.01767
1.24079	1.08094	0.637512	0.967152	0.896145	0.716144	0.836372	0.870712
0.700283	1.14807	2.16124	0.919886	1.61477	0.944596	1.08048	0.735575
1.13455	0.576654	0.596575	0.875547	0.804771	1.77695	0.874178	1.31328
0.660044	1.03562	1.15439	1.05936	1.49051	0.595064	0.667782	1.75927
0.950255	0.949768	1.32862	0.456222	0.902231	1.01782	0.925888	1.07689
0.914884	0.79844	1.0827	1.34148	0.803078	0.724095	0.945534	1.01124
0.862787	1.40406	0.716598	1.19637	0.702422	1.59114	0.710694	1.24469
0.692595	0.721556	1.14158	1.12291	0.912671	1.54444	0.864258	1.08882
0.470525	1.26591	1.12244	0.860692	1.19501	0.83928	1.16698	1.10196
0.623603	0.576415	0.656076	0.927864	1.04433	1.00296	0.643899	1.38272
1.36468	1.00535	1.24923	1.30474	0.634349	1.68803	1.03156	1.44839
0.970204	1.22129	0.822617	1.23266	0.89185	1.24238	0.781055	1.11126
1.31206	0.767515	0.871494	1.3066	1.29446	1.96694	1.13396	1.00222
1.17092	2.06088	1.1598	1.73647	0.878281	1.23918	0.977203	0.498609
0.959785	0.569416	1.38935	1.26239	0.811434	1.38289	1.12347	0.987658
2.1202	0.890381	0.713701	0.781097	1.00724	1.15362	1.00913	1.2613
0.703614	0.781173	0.704323	1.65009	0.577593	1.11509	1.48741	1.0217
1.14445	0.982878	1.06155	0.810112	1.1298	1.51453	1.4898	1.11121
0.678439	0.832928	0.73102	0.410827	1.15335	1.14689	1.57424	0.784221
0.902886	0.975193	0.911947	0.808868	0.980085	1.37438	1.10859	1.28722
0.538764	0.601445	0.928192	1.17589	0.917888	0.871874	1.38242	0.98578
1.00857	1.01686	1.09276	0.646505	1.34059	1.08547	1.54894	1.05926
0.940892	1.79826	0.925522	1.32467	0.945428	1.17603	1.99233	1.38787
0.847159	0.674806	0.591219	0.604919	0.672061	0.887876	1.49889	0.845602
1.25564	0.634249	0.542266	1.04452	0.643872	0.956234	1.65776	1.11179
0.894708	0.776584	0.358737	0.924239	2.18343	1.92597	1.44499	1.14833
1.53752	1.7323	1.20524	1.02817	0.743093	1.26692	1.08151	1.29811
1.29402	0.974853	0.886572	0.68764	0.837453	1.0869	1.47998	1.46635
0.755319	1.29742	0.758277	1.14173	1.6061	0.969249	1.05837	0.665487
0.760224	1.25367	0.732859	0.921877	0.853489	0.798423	1.29758	0.871811
1.04016	1.3875	0.746258	0.795077	1.24328	1.31893	0.900895	0.766406
0.564551	0.412554	0.796161	1.26875	0.667089	1.04473	1.26795	1.00552
0.907599	0.814455	1.06459	0.822777	1.09215	1.17219	0.659969	0.996605
0.618391	0.619267	1.07225	1.66818	0.816522	1.1811	0.842854	1.61837
0.990729	1.25967	0.685155	0.645733	0.649288	1.04031	1.02604	1.09594
0.735927	0.78824	1.14578	1.11029	0.865608	1.48239	0.654497	1.5639
1.24929	1.34843	0.570405	0.901482	1.06597	0.743965	1.51257	0.867525
1.0808	0.849928	0.903403	0.702163	0.939572	1.20957	0.958879	1.29467
1.05495	0.88816	1.03007	0.776947	0.938148	1.82439	1.20892	1.39401
1.02001	0.930881	0.871754	0.535535	0.735735	1.30308	0.837798	0.701236
1.50492	1.39949	0.411131	1.09896	1.21464	0.86478	0.780788	1.30165
1.39123	0.98428	4.37105	1.65598	1.18113	0.60837	1.02669	1.08455
0.701215	1.00419	1.61035	1.10789	0.908112	1.22641	0.892847	0.765081
0.927956	1.33236	1.2197	1.27603	1.52444	1.25998	1.27791	0.808562
1.06276	1.91629	1.05667	0.71907	0.635299	1.02178	0.486052	1.02017
0.926141	0.58458	0.947595	0.619329	0.709942	0.547945	0.923753	0.977136
1.75396	1.71096	1.46223	1.3036	0.737453	0.86261	1.38179	1.24529
1.03892	0.349848	1.44832	0.839878	0.675517	1.8293	0.976073	1.01978
0.995135	0.910457	1.02735	0.77	0.764527	1.93177	0.887387	0.805987
1.04358	1.39237	0.991633	0.51224	0.715588	0.985237	0.726739	1.03475
0.783223	2.71922	0.491035	0.958791	1.02905	0.918847	1.47622	0.847176
0.747736	1.78938	0.576693	0.931856	0.82841	0.927149	1.50869	0.709781
0.642953	1.21933	0.559635	0.545277	1.20934	1.27794	0.834088	0.685352
1.37371	1.23581	0.570172	2.40011	1.20241	0.535091	0.524232	1.07367
1.4163	0.70452	0.482391	0.896215	0.826132	1.20245	0.903571	0.605884
1.02209	0.840592	0.633748	0.752414	1.02765	1.46203	1.02443	0.828648
0.837148	0.75256	1.03516	0.82103	1.86912	1.15421	1.03031	1.095
0.616066	0.980784	0.80208	0.79661	1.19642	1.67101	0.757756	0.668946
0.942029	2.51985	1.17929	0.956946	0.646018	0.929172	0.657197	0.662718
0.790489	1.25341	0.594358	0.774937	0.835467	1.25559	0.665049	0.929128
1.05812	0.771817	0.598242	0.601959	0.583383	0.951607	0.90781	0.700466
0.658355	1.20374	0.665448	0.533978	1.33799	1.52184	1.87494	1.05855
1.02726	0.927536	1.54272	0.648495	1.14303	1.17912	2.80807	0.820229
1.06807	1.4789	0.922975	1.12429	0.843542	1.28519	1.06418	0.979309
0.870792	0.741366	0.666246	4.16207	0.429372	1.78111	2.0905	0.998554
0.968756	0.620506	1.13489	1.6724	1.08409	2.5158	1.18028	0.827543
0.80113	1.10918	0.775194	2.01651	0.538454	1.27336	1.37194	0.878541
0.845309	1.0629	1.03285	1.23942	0.473954	1.39689	0.994889	0.64843
0.694366	0.843971	0.581972	1.3701	1.17873	1.59519	1.79502	1.16476
0.92407	0.547698	0.340967	1.44613	1.16423	0.659416	2.27315	1.14522
0.436387	0.994906	0.920324	0.215057	1.71494	1.25701	0.683144	1.06099
1.02208	1.03314	0.886203	1.15049	2.35137	0.535079	1.11655	0.575581
0.843124	0.605016	1.25639	1.61859	0.577584	1.08824	1.38301	0.61127
0.639704	0.644513	1.59574	1.41997	1.36878	1.01203	0.570226	0.835505
0.768582	0.820876	0.857066	1.07801	0.749078	0.904443	1.50813	1.02229
0.900987	0.877281	0.720753	0.802085	1.45266	1.14377	0.359787	0.970076
0.77916	0.595147	0.603641	1.01583	0.972117	0.601395	0.821322	1.03389
0.727881	0.668243	0.761023	0.578967	1.1081	1.26113	1.22228	0.997172
1.24874	0.757088	0.68879	1.16228	0.831914	1.16754	1.25503	0.524123
1.05742	1.09573	1.4106	0.772749	1.02721	0.679082	1.09012	0.663479
1.33704	1.23856	0.736085	0.984014	1.1208	0.495072	0.962321	1.46708
1.13708	0.729358	1.37199	0.88815	1.40517	1.44774	0.986348	1.15868
0.594846	1.44814	1.54964	0.913022	1.13164	1.19094	1.19779	1.37922
0.883408	1.57936	0.769587	1.13665	0.871528	0.894436	1.11597	1.1031
1.27753	0.915295	1.24715	0.827207	1.34896	0.714226	1.09451	0.877944
0.651115	1.38519	0.818182	0.681645	1.19205	1.37125	0.744581	0.919882
0.45232	1.2528	0.785588	0.599348	0.888507	1.55906	1.37269	0.870582
0.672172	1.15174	1.05763	0.548236	0.848643	1.32359	1.89051	1.82052
0.986422	0.824006	0.737549	1.40168	1.42345	1.75727	1.01921	0.657995
0.90175	0.990982	0.73643	0.937187	1.12365	1.17491	0.744091	0.727767
1.28393	0.597502	0.778033	1.23943	0.730838	1.34162	1.017	0.900578
1.04475	1.02128	1.35203	1.90388	0.582959	1.43017	1.03254	0.742462
1.03685	1.82416	1.00934	0.801183	0.615665	1.18684	1.1542	1.78393
0.52667	1.16501	0.521382	1.37357	1.085	0.997472	0.714312	1.07968
1.18984	1.09771	1.22425	0.790003	0.729655	1.16564	1.26267	0.882442
0.57602	0.754254	1.18387	0.638351	0.777249	1.52166	1.0933	1.68462
0.671312	0.760672	1.01511	0.594008	0.755725	1.28093	1.28008	1.04133
0.533399	1.0084	0.759484	1.12787	0.853753	1.06312	0.794201	1.13198
0.528542	1.721	1.69955	1.19837	0.636982	1.44005	0.531858	0.892631
1.00156	0.738842	1.04562	0.75375	0.889687	2.7453	2.23654	1.37571
1.31289	1.07608	1.08441	1.21139	1.68581	0.774992	0.530812	1.14193
0.689845	0.824764	0.631716	0.646803	1.03745	2.0352	0.870459	0.902721
1.11066	0.826664	1.24312	0.96989	1.14461	1.42978	0.735195	0.808101
1.06135	1.54173	0.956871	1.68806	1.97515	0.664167	0.728251	1.06423
0.603216	0.640405	0.816517	1.17264	1.19248	1.3559	1.50263	1.54921
0.761845	0.545755	1.17702	0.499456	0.760444	1.49746	1.32256	1.0023
0.801878	0.633439	0.792141	2.08561	1.50251	1.4332	1.1285	1.16432
1.0827	0.875592	0.494458	1.23936	1.33947	1.99752	0.775394	0.978826
0.972504	0.65554	0.921483	2.32918	1.53797	1.43296	0.828737	0.766314
0.78098	0.687949	0.652244	0.579628	1.07751	0.7615	0.564208	1.45534
0.761277	1.12815	0.68841	0.657945	1.0132	1.09163	1.27523	1.56825
1.05783	0.593608	1.37203	0.779079	1.43053	1.47542	1.17705	0.699314
0.875998	2.56644	0.820177	1.02326	1.10412	1.06691	1.25049	0.951745
0.478896	1.65077	0.902579	5.52121	1.40247	1.09183	1.44433	1.44029
1.19195	0.822928	0.923914	0.883857	1.11866	0.730032	1.03025	1.0608
0.745089	1.12372	1.20477	0.661533	1.07289	1.60165	1.46037	0.983348
0.541016	0.854932	1.2303	1.17805	1.4557	1.52081	0.929558	0.789865
0.859394	0.858507	1.09161	1.43073	1.06622	1.03508	0.883048	1.83432
0.673647	2.42339	0.579104	0.941443	0.7407	1.28673	0.779064	1.15044
0.482503	0.804084	0.778614	1.26001	0.950948	1.41497	1.37883	0.827916
0.626129	0.803954	1.2258	1.2482	0.880214	1.53202	0.793029	0.878529
1.05732	0.870656	0.692886	1.45422	0.975796	1.26136	0.805434	1.14886
1.45902	1.14034	1.49643	0.858725	1.41163	1.02115	0.852381	1.51007
0.91402	0.976771	0.986251	1.4158	0.981982	2.0415	1.24788	0.79204
0.861784	0.628008	0.983763	1.05891	0.972904	1.83532	1.25039	1.16908
1.81827	1.23068	1.18368	0.927704	0.756662	1.43971	1.05533	1.73453
0.598642	1.84115	0.633534	0.879844	0.846631	1.04384	1.10508	0.998483
0.879723	0.880304	0.614163	1.11507	0.602788	0.903183	0.716649	1.12337
3.41425	1.15149	0.795912	1.25733	0.992125	0.915121	1.04237	2.15795
0.862175	0.576953	1.05577	0.775621	0.973761	1.26298	0.633901	1.41439
1.74774	0.744804	1.4252	0.692266	0.810472	1.51538	0.758295	1.11339
0.465035	0.905109	0.92077	0.725683	0.738469	0.501057	1.00818	0.928868
0.717161	0.940393	1.47477	1.31421	0.93721	0.541035	0.993658	1.25441
0.996472	0.755759	0.524301	1.37408	0.772462	1.60402	0.649273	0.367856
1.2426	0.969447	0.97171	0.740276	0.632403	0.85653	1.03471	0.720191
0.816221	1.10477	1.0484	0.709753	1.06419	1.52425	0.709573	0.870401
0.701493	2.90185	1.08822	1.20928	1.16095	1.54341	0.685749	1.54437
0.659251	0.771208	1.33904	0.856031	0.898795	1.39361	1.01916	0.838303
0.773254	1.07465	0.944641	0.969956	1.04931	1.71195	0.820298	1.76003
0.964426	0.876628	1.01368	0.946917	1.18469	1.82153	1.18804	1.6721
1.0683	0.816442	1.15623	0.588253	0.730912	0.522142	0.604883	0.651236
1.24626	0.624183	1.24012	0.862413	0.587443	1.34168	0.819042	1.06932
1.18111	0.844028	0.966893	1.3187	0.498761	0.768019	1.13072	1.25443
0.69532	1.15919	0.566108	0.81789	0.758925	0.771431	0.651336	1.44942
0.788206	0.450076	1.41739	0.594207	0.981061	1.08537	0.614079	0.879197
1.08105	0.883083	0.796195	1.31361	1.16979	0.910406	0.854687	1.32542
0.780942	0.978049	1.44346	0.710308	1.15731	1.3919	1.33933	1.45733
0.520253	1.00355	1.3937	0.829461	1.02593	1.08249	1.12868	1.27313
1.11371	1.19335	1.57494	1.05849	1.01322	1.81408	0.794855	0.846283
0.583682	1.05997	0.630824	0.632715	1.10373	1.28441	0.562203	0.719478
0.842681	0.896535	0.574475	1.07521	1.2798	0.53323	0.780199	0.738008
0.757552	0.98465	0.809041	0.942854	1.2059	1.70374	1.03202	0.944775
0.632482	1.12729	0.794456	1.24109	0.713705	0.639411	0.711396	1.09126
0.700628	0.882812	2.16896	0.877339	1.03748	1.39884	1.16801	1.23147
0.649265	1.02639	1.05716	2.80244	0.707312	1.45871	1.21696	1.10614
0.960293	0.594426	1.15396	0.910386	0.719966	0.902006	1.09571	1.7261
0.797952	1.3202	0.950671	1.39608	2.38467	1.06815	1.07887	0.846644
0.644912	0.93174	1.18258	0.990116	0.871182	0.918848	1.21691	1.89027
0.495391	0.918791	0.810827	1.38279	0.689845	1.3335	1.38871	1.62725
1.46638	1.26419	1.90463	0.833523	1.91271	1.36833	0.925318	1.68865
0.847534	0.615788	1.46125	1.35915	1.07707	1.42536	0.727731	0.691952
2.52133	0.903121	0.98356	1.3139	0.929654	0.727961	0.830705	0.408498
0.724228	0.748146	0.932742	0.403555	1.0751	0.906267	0.944314	1.94205
0.60718	1.08243	0.733549	1.00421	0.804253	1.17247	0.471007	0.842376
1.6665	0.499692	0.830572	0.972111	0.786892	1.88257	0.659957	1.57936
0.753209	0.468802	0.849006	0.955105	1.05033	1.21288	0.642964	0.917387
0.697706	1.23866	1.04041	0.66392	1.71545	1.37763	0.907754	0.743463
0.793343	1.48823	0.8602	1.52102	0.891445	1.31968	1.67258	0.737341
0.714579	1.01651	3.64788	0.681562	0.749052	1.4012	0.936186	0.675579
0.982234	1.86445	0.833881	3.17137	1.09386	0.952883	0.874331	1.73568
0.912207	0.943761	1.0476	1.21455	0.726726	0.537963	0.841428	0.979819
1.33625	1.03089	0.941185	0.789963	0.721849	0.85369	0.802934	0.941232
0.807991	0.787864	0.626903	1.36362	1.58511	0.947811	1.15587	2.19544
0.850431	1.40131	1.39076	1.31823	0.731138	0.742857	0.9433	0.887784
0.940615	1.01668	1.25826	0.854259	1.02433	0.984659	0.528515	1.03481
0.589357	0.981183	1.6966	0.882817	0.901193	1.25206	0.516661	1.11724
1.40449	0.915948	1.0784	1.65932	1.3083	2.10342	1.40454	1.11839
1.07303	0.881242	0.773992	1.11368	1.32614	3.10548	1.0859	1.30294
0.674611	0.633215	0.711056	0.503116	1.02672	2.63595	0.661633	0.762658
1.11285	1.11337	0.737974	1.09917	1.24675	5.10656	1.17238	1.81779
5.28575	1.35141	0.658359	1.22688	0.695054	2.28722	0.77754	1.42742
0.817266	1.02713	0.815452	1.26869	0.995752	1.13357	1.00122	1.43211
2.30591	0.847967	1.64935	1.13889	1.63452	0.927274	0.677863	1.06023
2.05558	1.13018	1.37589	0.839387	0.663148	1.11412	1.19404	1.18934
0.81423	0.945592	0.722847	1.4303	0.85748	1.68281	0.565416	0.593852
2.29032	0.615088	1.40991	1.25081	0.861084	1.49709	1.77158	1.13855
1.41294	0.83314	0.796059	1.06789	1.17774	1.68166	1.44741	0.985172
1.37407	1.14857	0.838778	0.951757	1.07118	0.879757	0.907364	1.38225
1.09508	1.19743	0.892745	1.97977	1.34803	1.39121	0.95977	1.246
0.602939	0.958578	1.26922	0.658527	0.869663	1.17219	0.859172	1.22263
1.07581	0.808775	1.45267	1.23533	0.654237	0.99464	1.18005	2.2047
2.19632	1.00164	1.08216	1.93695	0.630036	1.18905	2.11925	1.49582
1.06878	2.68741	0.980681	1.63003	0.644464	1.05266	1.8855	1.34353
0.82329	2.63413	1.06501	1.21311	1.03443	0.90262	0.946008	1.03999
0.684861	0.836201	1.33351	0.741408	0.836748	1.28715	0.767535	1.23193
0.936176	0.903005	0.784985	1.45317	0.643433	1.08774	0.537402	0.723532
0.941149	0.799108	3.19825	1.3894	1.05408	1.47069	1.12444	0.725039
0.773655	1.75156	0.810219	0.78198	1.18922	1.32852	1.177	0.742997
1.07428	1.00464	0.950367	1.11025	0.600375	1.24657	0.542206	1.50136
0.845435	1.24475	0.947991	1.10709	1.61203	0.965847	0.676852	0.980812
0.619495	1.3094	1.03387	1.52372	0.86942	1.21367	1.78287	1.38169
1.37346	1.07261	2.00396	0.94266	0.719839	1.59986	0.886522	2.02953
0.549985	1.10775	0.49552	0.544127	0.683698	1.35528	1.16731	1.37734
0.870207	1.24043	1.00302	1.27907	0.692348	1.26019	0.887123	1.2266
1.35616	0.51153	1.15645	1.20921	0.561906	1.14015	1.33336	1.17803
0.741067	0.731965	0.743126	1.476	0.976617	1.21678	0.718838	1.08182
1.13301	1.46209	0.766251	1.08581	0.608914	2.87489	1.25568	1.23867
0.570934	0.72139	0.743941	0.875769	1.22339	0.935254	0.889094	1.23119
1.1593	0.959672	1.00468	0.832265	1.23423	1.46238	0.933216	1.20831
1.23565	0.660439	1.13818	0.731816	1.20913	0.933477	1.27869	0.682714
1.3132	1.27269	1.6589	0.89451	0.636075	1.49094	1.10631	1.14615
1.50815	0.843052	1.20588	1.25429	0.644052	1.51926	0.827154	0.767996
1.05972	0.740728	1.06623	1.11954	0.779997	1.13078	1.02119	0.546009
1.12055	1.12694	0.845266	1.00878	1.06427	0.927236	1.0068	0.725546
1.39015	0.961342	0.962836	1.7505	1.14556	0.618533	0.905525	0.926334
1.06558	1.02099	0.872821	1.07698	1.12729	1.26937	0.795711	0.810963
0.584166	0.51964	1.57045	0.925566	1.14958	1.74502	0.741724	0.842587
1.17398	1.31515	2.22312	1.01713	0.769341	1.11038	0.936592	1.1609
1.05215	0.840156	0.889553	0.598587	1.25522	1.01423	0.815041	0.851338
0.844786	0.727671	1.27531	0.938218	0.737339	0.675605	0.969711	1.5866
1.45506	0.657998	2.84226	0.69517	1.94428	1.16622	0.955093	1.59163
0.586153	0.938171	0.770281	1.57225	1.32314	0.984769	1.24829	1.60474
0.985066	1.25983	0.635299	0.760793	1.43432	1.40443	0.715354	1.55528
0.778828	0.789811	1.01008	1.029	1.55746	0.812421	1.67214	1.32246
0.971809	1.59709	1.12451	1.16815	1.54345	0.802666	1.65184	1.1777
0.996067	0.453867	0.864197	1.52495	0.599894	1.50178	1.16703	0.841049
1.3804	1.59134	1.26381	1.18574	0.871424	1.53007	1.06916	0.954632
0.732456	0.702751	0.995925	0.443598	1.16999	1.30863	0.865128	1.07782
6.75849	1.50958	1.19139	0.859737	0.66028	1.05489	0.726174	0.713707
1.03266	0.775841	1.08793	0.814152	0.901305	1.11768	0.818202	1.15056
0.538075	1.19058	0.699048	0.882726	0.404235	1.55104	1.17981	1.78696
1.00873	0.930767	1.05106	1.15797	1.23099	1.12457	0.493996	1.01125
1.43841	0.89389	1.08276	1.31368	0.809511	0.772315	1.10266	1.16739
0.725533	0.943268	0.872876	0.991642	1.03154	0.680002	0.621946	1.03785
0.914333	0.770913	4.83433	1.60817	1.95665	1.05331	1.28989	1.56957
0.76051	1.15401	0.993506	0.710267	1.46054	1.043	0.929484	1.36932
1.12072	1.08504	1.27324	0.91187	1.12296	0.831164	0.626096	1.0275
1.22469	1.03565	0.883056	2.19631	0.895374	1.31818	1.40393	0.909839
0.639956	0.907337	1.12623	0.577658	1.07525	0.922449	0.785526	0.584046
0.940354	0.809189	2.28754	0.846186	1.52033	1.09338	2.30518	1.27474
0.558104	1.09787	1.14097	1.03574	0.712044	1.77675	1.04754	0.90622
0.776856	1.2928	1.079	0.583088	0.831613	0.646155	1.7223	3.50854
0.960696	1.02127	1.57472	1.23386	0.897836	0.848993	0.83058	1.40178
0.870453	1.43237	0.862381	0.940018	0.866152	1.04607	1.4967	1.44871
1.1933	1.06483	0.719064	1.66459	0.48643	1.50541	1.03367	0.966956
0.967585	1.50216	1.27055	1.21612	0.828843	1.37579	1.19862	2.23288
0.684761	1.14985	1.25254	1.17886	1.27736	1.24524	0.838267	1.22588
0.497485	0.985363	1.08049	0.730709	1.15031	2.23489	1.54509	0.972458
1.28926	0.829501	1.22846	1.11354	1.23224	1.17302	1.30425	1.82879
1.17308	0.961738	0.682633	0.594852	1.42371	1.6856	0.76271	1.79739
1.36461	1.12247	0.893504	1.45605	0.905799	1.14402	0.774204	1.15654
1.73852	0.555013	0.926897	1.17881	1.12473	1.42146	1.4174	0.886169
0.842991	1.0243	1.02306	1.25598	1.07506	0.872967	0.907748	1.28916
0.692312	1.17267	0.608578	0.951824	0.663229	1.30447	1.08116	0.988894
0.608022	0.887669	0.751315	1.25752	1.07351	0.750959	1.05175	0.85759
0.708081	1.24719	1.36072	0.74256	1.16716	0.929117	0.693316	0.756099
1.70284	1.48618	0.965745	1.24726	1.17173	1.62976	1.01746	0.998814
0.557255	1.1389	0.910897	0.350458	1.56377	1.7243	1.68239	1.69336
0.807144	1.51876	1.07843	0.729571	0.775825	0.644662	1.03483	1.1306
0.811234	1.11329	1.09508	0.49672	0.83903	0.899627	1.06496	1.47633
0.435273	0.915008	0.746462	0.898783	1.44462	1.13806	0.451052	0.668605
0.634348	0.927534	1.20264	0.643381	1.63128	1.35703	0.855551	1.13401
0.929202	0.617257	1.27749	1.31661	1.61446	1.3585	0.727547	1.27389
5.10743	1.15181	0.787551	1.08329	1.22494	1.23272	0.966669	0.923015
0.882568	0.686288	0.864002	0.808877	0.980617	1.56143	0.613715	1.04101
0.802609	1.37211	0.994381	1.05443	1.33536	0.933358	0.95811	0.995674
0.489295	1.10045	1.06602	1.76692	1.32584	1.36552	0.840169	1.45996
0.992222	1.37582	1.00555	1.05683	0.919411	0.817536	0.760051	1.39107
0.576655	0.909016	0.883274	1.88284	1.35522	2.00177	1.11263	1.28004
1.02549	0.93601	0.871526	0.789045	1.49085	0.999878	1.24654	0.886037
0.768834	0.736345	1.0955	1.53589	0.765977	0.832748	0.767867	1.4776
1.00424	0.991279	1.3502	1.26358	0.933008	1.17406	0.79995	0.873709
0.909764	1.1386	0.919867	0.656697	1.23867	1.38903	0.662827	0.991964
1.69894	0.820457	0.977886	1.22292	0.924231	0.955384	0.752845	0.985145
0.989245	1.07057	0.933108	1.02499	0.922083	1.54644	0.540087	0.99848
1.15143	1.15543	1.01851	1.06032	1.06596	1.21838	0.865092	0.746502
1.14849	0.60906	0.877984	1.41055	0.681577	1.37241	0.632124	0.60349
0.734653	0.875088	0.778807	0.956443	0.736009	1.46665	0.577745	0.965706
1.19822	1.04842	1.09301	1.17629	0.737198	1.09928	0.924113	0.469128
0.967176	0.676517	0.707914	1.14292	0.850666	1.57816	0.74954	0.755356
6.30191	1.25075	1.5373	1.52306	1.73011	0.896686	0.764183	0.939383
0.664088	0.705465	0.987198	1.29212	1.33765	0.692509	1.44575	1.46779
0.859335	1.0044	1.40006	1.36872	1.96693	1.47708	1.05767	1.96143
1.25608	0.692082	1.09152	0.955028	1.70429	1.5143	0.876431	0.925504
1.153	1.23315	1.26952	1.53912	1.14359	1.18147	0.771446	0.693714
1.35448	0.518178	1.27559	2.01028	1.17171	1.24851	0.868909	2.17518
1.69168	0.812052	1.43248	0.768368	0.849719	0.994428	0.852324	0.475279
1.02608	0.862252	0.898139	0.884303	1.10495	0.672224	0.66848	1.38093
1.67573	1.63503	0.693407	0.743599	0.907962	1.44547	0.841547	1.30029
1.22311	0.602914	0.40115	0.597772	1.20673	1.18304	0.477815	2.05686
0.564007	1.39285	0.904971	1.01618	1.02467	1.08108	0.750045	1.02145
1.29285	1.33313	1.81871	1.2016	0.947438	1.03724	0.739332	1.09831
0.945501	1.14144	0.347127	0.751657	1.38663	1.0181	1.41041	1.82966
1.41122	0.701265	0.620095	0.779074	0.924868	0.670842	1.6726	1.58995
0.780903	0.749255	0.620637	1.46324	0.525457	0.444306	0.833076	1.28077
1.41705	1.14427	0.472477	0.909911	1.64088	1.56083	0.790056	0.717791
1.06984	1.1153	1.07577	1.14137	0.585687	1.20935	1.44388	0.659335
1.23773	0.741381	0.899358	0.68297	1.4047	0.84403	0.796813	0.907449
0.602802	1.12402	1.21808	0.469423	2.1541	1.09512	0.522258	1.20085
0.761818	1.06508	1.07217	1.24549	1.73049	1.0917	0.943483	2.05391
0.524554	0.947708	1.64606	1.81552	0.750109	1.27526	1.09807	1.21229
1.06666	0.572138	1.00459	1.101	1.53766	1.29091	1.32889	1.47396
1.44816	1.0323	1.35574	1.06477	1.04802	1.46485	0.756145	1.20345
0.74681	4.63113	1.57254	1.43439	0.717158	0.929049	0.553566	0.572893
0.83829	2.31952	0.991351	0.942466	1.45076	1.07267	0.70994	2.25342
1.24829	1.10935	1.06727	1.62556	1.31196	1.07508	1.01241	0.424317
0.866577	0.986686	0.590226	1.33131	0.802247	0.567506	1.44887	1.07388
0.828906	1.52375	1.25372	1.68215	0.852197	0.682278	1.65192	1.42496
0.850755	1.22621	1.02998	0.689642	1.88683	1.01265	1.21613	0.941554
1.82282	0.689938	0.707557	1.38482	0.846308	1.39019	0.71432	1.82129
1.20653	0.922074	0.719209	0.816231	1.19573	0.866753	1.21633	0.955437
1.48643	1.29838	0.676394	0.663274	0.663443	0.734671	1.1386	2.65704
1.60082	1.09699	0.539294	1.0324	1.1929	1.03862	1.39832	0.810693
1.33168	1.01994	0.821778	1.22789	0.841318	1.24323	1.10678	0.897156
1.11082	1.23451	0.937996	0.92721	1.19816	1.97159	0.893079	0.83423
0.86906	1.06609	1.45536	1.4441	1.03127	1.18015	1.48924	1.05318
0.802819	1.1148	1.39722	1.25125	0.886118	1.29534	0.698182	1.09828
0.587682	0.710388	0.716387	2.13469	0.770252	0.914766	1.44368	1.20622
0.930454	0.900213	1.11765	0.863069	1.09559	1.19805	0.895585	0.818271
0.80874	1.51021	2.79699	1.00286	0.561943	1.26243	0.924476	0.83496
1.24467	0.638979	1.46456	0.811356	1.08365	1.51285	1.4536	1.46581
0.731777	1.05122	0.671676	1.00808	0.962251	1.26187	0.985574	0.642607
1.40222	1.12382	1.05229	1.43962	1.31107	1.3344	1.00972	0.695592
1.03571	1.53284	1.31634	1.18963	0.809115	1.1286	1.08807	0.690577
0.956408	0.829369	0.922326	1.4195	0.749302	1.43511	1.22233	0.498089
0.953913	0.614236	1.21402	1.93582	1.20422	1.5968	0.905089	1.16653
0.558306	0.810822	0.580364	0.746648	0.941793	1.30381	0.691956	0.812539
1.4043	1.45342	1.41523	0.641437	1.21378	1.38676	1.37782	2.15045
0.992128	0.88715	0.99243	0.828891	0.533648	0.863521	0.886113	0.912573
1.23564	0.92664	0.551998	0.580331	0.782694	0.773576	0.89054	0.936362
0.869334	0.865097	0.619367	1.17308	1.46259	0.853326	0.992872	1.22724
1.41218	0.785542	1.20464	0.987864	1.37421	1.25992	0.552232	0.961365
1.16072	0.988484	0.576684	1.05809	1.23211	1.38369	0.550244	1.30111
0.761742	0.682484	1.92925	1.38049	1.27583	1.17904	1.25512	1.07217
0.915804	0.797822	2.1845	1.42946	0.960008	1.09698	0.657206	0.841428
0.853425	0.462301	0.718857	0.534526	0.882001	1.25128	0.853387	1.0221
0.89663	1.16147	0.917987	1.2491	1.13225	1.13191	1.11373	1.31579
1.32033	1.41697	0.995454	0.553359	1.12039	1.10919	1.07624	1.29279
1.27336	0.825459	0.717676	1.554	0.898901	0.871347	1.06486	3.30052
0.890298	0.985276	0.88341	0.708168	1.43453	1.09572	1.12696	1.71846
0.660919	0.589109	0.736525	1.11573	1.26638	1.22647	1.67635	1.25572
0.471575	0.713098	1.48845	0.849044	0.883766	0.920165	0.813769	1.35699
0.702111	0.782704	0.780593	0.810542	0.970725	1.57045	0.82644	0.751837
1.75418	1.08253	0.594506	0.877944	1.82897	0.947766	0.915217	0.757628
1.22083	0.558389	1.10581	0.795376	0.890053	1.09481	0.640054	0.878472
0.760623	0.665369	0.979083	1.49428	0.898221	1.22394	0.642255	0.772251
1.16562	0.530922	0.896311	1.08017	1.30683	1.30556	1.07618	1.26994
0.929276	1.12041	1.0902	0.95303	0.693486	1.36531	0.411337	1.14084
0.809959	0.815436	0.741513	1.37922	1.01733	1.12891	1.5845	0.542801
0.811865	0.50707	1.02347	1.1143	1.25115	1.3571	1.22372	1.07831
0.792461	1.10175	1.1711	0.675176	0.839093	1.30723	1.03191	0.854957
1.2195	0.648028	0.970459	1.49519	0.919389	1.38976	1.25386	1.19221
1.15485	0.867487	0.749085	0.958088	1.04349	1.55203	0.827683	1.87639
1.15638	0.541843	0.681636	0.84247	1.14511	1.04023	0.81802	1.56434
0.828246	0.809031	0.791911	1.06046	0.508295	3.31251	1.79316	1.33206
0.808833	1.44851	0.89495	1.26015	1.35697	0.642338	0.801026	0.988238
0.93565	1.01128	1.22942	1.09484	0.654748	0.727563	0.815648	0.534195
1.34687	0.758062	1.54239	0.641507	0.864156	1.05336	0.726476	1.1605
1.57752	2.95462	0.823067	0.472459	0.82786	1.34504	1.24924	0.942366
1.13877	0.568536	1.81518	0.973882	0.864213	1.09582	0.936473	1.07093
1.36244	1.61769	0.803523	0.915337	0.651017	1.0337	1.38839	0.98271
0.849931	1.20368	1.04824	0.82856	0.918704	0.668532	0.50451	1.67343
1.08105	1.01508	1.52335	1.08358	1.09544	1.31948	0.902098	1.1917
0.751561	1.28447	1.11323	0.717941	1.1195	2.54898	1.10815	1.04033
1.20557	0.92866	1.38184	1.03427	0.676799	1.61336	1.60271	0.966243
0.585293	0.667691	0.900197	0.790401	1.21026	1.35896	0.963665	1.02995
0.688047	1.02695	0.809589	1.25601	1.38729	0.842365	0.727496	0.916299
0.901021	0.628028	0.896279	0.886953	0.965928	1.23761	1.125	0.608263
0.784241	1.20557	0.912335	0.829044	0.95366	0.892697	0.966777	1.22303
1.32749	0.504217	0.663903	0.493517	1.17297	0.893954	0.830162	0.708076
0.955766	1.23529	1.32014	0.724892	1.12483	1.14616	1.13829	0.808083
0.954298	0.934174	1.34509	0.979026	0.781327	0.670537	1.09171	0.91919
0.70798	1.21283	1.07129	1.34989	1.01396	1.27442	0.935377	1.59615
0.480406	1.22682	1.4278	1.51941	0.740496	1.56821	0.578855	0.527322
0.88936	1.56748	0.26615	0.958259	0.8774	1.73061	0.844522	1.28311
0.51212	1.24287	1.18121	1.14779	1.05905	2.24555	0.739062	0.622007
0.793415	1.48591	1.29894	1.17767	1.5194	1.42485	1.03735	1.39216
1.19682	0.60352	1.48282	1.47735	0.658654	1.2538	0.833087	1.62463
0.827128	0.776832	0.897495	1.09075	1.462	1.17699	1.58067	1.33135
0.630952	0.879016	0.928074	1.28639	0.856381	1.19803	0.901496	1.23952
1.14855	1.14006	0.551307	1.44627	1.40579	1.09783	1.27858	0.903098
0.826419	1.252	1.83944	1.64674	0.618804	1.23853	1.13404	1.40137
1.09883	0.877112	0.932429	1.02185	1.43187	1.26846	0.614212	1.21759
0.820465	1.01858	0.741092	2.40186	1.00864	1.35621	1.57577	1.25425
1.22338	1.23075	0.794341	0.750833	1.90558	0.799072	0.70615	0.776493
1.15213	1.13854	1.07991	0.485745	2.8814	1.42337	0.665465	0.70866
1.20234	1.16784	0.791412	0.983171	1.08123	1.05451	0.829157	0.94276
0.918815	0.850007	1.02919	1.1628	0.711953	0.989874	0.672666	0.854893
0.743358	1.32047	0.745641	1.40566	0.934262	1.26709	0.792549	0.836474
1.09435	1.54775	0.558245	1.58287	1.41737	0.82351	0.902185	1.30346
0.92649	0.63404	1.33709	1.15459	1.0531	4.46065	1.52382	1.63167
0.87916	0.90411	0.844561	1.08994	0.853156	1.52868	0.595356	0.997723
1.06025	0.530284	1.3133	1.91544	0.96721	1.58811	0.735441	1.34634
0.830613	1.10073	0.913456	0.949336	0.81048	1.39993	0.828748	1.15336
0.92798	1.88735	1.51711	0.903983	1.19442	0.876392	0.891791	1.01337
0.845576	0.791148	0.495275	0.81436	0.752607	1.37604	0.637132	0.930581
1.14796	0.842069	1.13258	0.600729	0.495504	0.81065	0.566338	1.08333
0.948379	0.956528	1.53679	0.460305	0.71137	0.708547	1.02469	1.11765
0.95858	0.767121	0.906417	1.04895	0.777512	1.42825	1.14773	1.17772
0.669244	1.60642	0.761529	0.634372	0.419417	1.29792	0.847591	1.21793
1.23756	1.72216	1.01916	0.85607	1.21255	0.764811	1.26131	1.72002
0.888917	0.932239	1.0155	0.879267	0.526988	1.83823	0.628982	0.730864
1.08605	2.36972	0.717514	0.936836	1.32391	1.79615	1.13524	1.09355
0.558694	2.23803	1.75023	1.10917	0.89971	0.98271	0.787131	0.99232
0.888244	0.952258	1.30553	0.955879	0.926128	1.07497	0.688097	0.687083
0.606679	1.23448	0.6772	1.25748	1.46431	1.37521	1.02844	0.854153
1.48733	0.821755	0.810347	1.32738	1.08288	0.948929	0.975627	0.357321
0.85214	0.72404	0.894504	0.707813	0.950103	1.24802	0.909509	0.962031
0.494384	0.655057	0.622655	1.34151	1.57482	0.7817	0.752639	0.889978
0.798691	1.19102	1.0238	1.00296	1.01609	1.44645	1.22195	1.77722
0.571773	1.38691	1.19388	1.47345	1.24811	0.599974	1.15202	1.95461
1.20631	0.911511	1.22352	0.947899	1.10491	0.86447	1.6209	0.886657
1.29869	1.06282	0.616812	1.56424	1.02486	0.757681	1.29847	1.22285
0.746377	1.20958	1.6097	1.41205	1.05155	0.814206	1.56544	1.04135
1.02982	1.02876	0.79671	0.580958	0.665982	0.798511	0.968543	0.746165
0.946818	1.28172	1.64527	1.26582	1.12746	1.15692	0.717546	0.954239
1.29848	0.726897	1.6628	1.16213	0.949206	1.64053	1.34587	0.869563
1.36651	1.33103	1.00644	1.77108	0.696321	1.45874	0.727313	0.897746
1.28156	0.750308	1.47276	1.63663	0.946281	0.944003	1.28202	1.07392
1.44155	1.34094	0.742117	0.684908	1.97668	0.969602	1.04487	0.792154
1.17183	1.76622	0.880195	1.16158	1.52728	0.581593	0.754004	1.52593
1.59136	1.2372	1.30081	1.71671	1.12044	1.33519	1.41569	0.822989
1.35928	0.474995	1.04946	1.10433	1.69204	0.68529	1.24908	0.64305
0.774585	1.16493	0.938126	1.14032	0.850383	1.16743	1.00262	0.676657
1.23642	1.12024	0.833911	1.24396	1.55896	0.730623	0.614231	0.93116
1.42091	1.32403	0.987054	1.30827	0.905613	0.681385	0.551348	0.532343
0.951912	0.624676	0.422388	1.09346	1.14947	1.40444	1.39138	0.902921
1.35115	1.06948	0.943578	0.726022	1.25315	1.41811	0.555291	0.774353
1.11708	0.933066	0.977484	1.37782	1.2008	1.4945	0.814979	1.07062
0.714215	0.704392	0.712716	0.768822	0.88943	2.64973	0.942046	0.961739
0.853425	0.817137	1.60226	1.33736	0.619979	1.53478	1.03701	0.937851
1.35897	1.34267	1.59827	0.988536	1.68631	0.972066	0.479608	0.992098
0.993911	0.810373	0.853034	1.13112	1.32835	1.35103	1.34944	1.35375
1.2221	1.39024	1.2021	1.53982	1.66417	1.95046	0.83177	1.2401
1.50776	0.90162	0.630068	0.733373	3.0792	1.02426	0.765234	0.96145
0.715633	0.691829	1.51658	1.18605	0.957189	1.78785	0.853547	1.43599
1.10158	0.718912	1.37437	1.28779	0.933647	0.777704	0.737974	0.707663
1.20866	0.899096	0.462652	0.514568	1.28016	0.763275	0.726205	0.903086
0.794918	1.94973	1.03913	0.674733	0.540926	1.32246	0.862899	1.27929
1.13707	1.46557	1.02213	0.741102	1.1186	0.887044	0.692267	1.27081
0.588137	1.11666	0.926546	1.13118	1.06168	1.42682	0.698687	0.720885
1.16392	0.733529	1.34214	0.94236	0.903078	1.93969	4.7989	0.757193
0.922276	0.533837	0.847163	0.963175	0.825899	1.45433	0.4037	0.846991
0.999901	0.75096	0.954809	0.939181	0.71781	0.642535	0.635575	1.97595
0.894965	0.851296	1.02318	1.29486	0.878224	1.28657	1.16973	1.18002
1.18099	1.77319	0.76896	0.919746	1.91454	1.25496	0.487183	1.94858
0.595634	0.813398	0.65324	0.719869	0.586444	1.49513	0.707316	1.53849
1.06553	0.725789	0.901561	0.7264	0.916197	1.05078	1.58751	0.743734
0.689335	0.606376	0.753352	1.04623	0.708597	0.5992	0.577165	1.91354
1.23985	0.625106	1.15755	2.90256	0.98274	1.20839	0.658849	1.0644
0.838464	0.845651	1.05363	0.880639	1.11757	0.924592	1.23708	1.58055
1.15352	0.581973	0.460626	0.961308	0.718271	1.24761	0.817414	0.835119
1.27754	0.948926	0.70539	1.07783	0.604362	1.37447	0.574577	1.462
1.54245	0.528392	0.558543	1.00244	0.741479	0.812792	0.810716	1.18391
0.931219	1.27844	1.36226	1.31356	0.824575	1.17727	0.660055	0.871765
0.76435	1.11001	0.636857	1.50847	1.41418	1.74031	0.52588	0.736985
1.75746	2.26796	0.863502	1.32299	0.861752	1.44072	1.69209	0.740123
0.684468	1.44561	1.27317	0.686331	0.951087	1.41345	0.848249	1.9409
0.953513	0.707362	0.97199	0.990371	1.45148	1.67149	1.44922	0.946376
0.682281	0.58263	1.64501	1.11743	0.474186	1.82511	2.16275	1.06439
1.34894	0.983468	1.43304	1.39799	1.35692	1.43932	1.75996	1.18976
1.21869	0.879682	1.23534	1.15861	0.711604	1.27602	1.46406	1.31042
1.11963	0.760411	2.02159	1.40668	2.26308	1.55846	1.75569	1.08225
0.676453	1.45535	0.521245	1.25548	0.650475	1.09535	1.18808	1.11261
0.889432	1.16088	1.1356	1.90109	0.948281	1.21635	1.41884	0.617291
1.003	1.08363	0.919926	0.993025	1.21572	1.05714	0.782115	1.17635
0.983919	0.882693	1.01179	1.16794	1.15678	1.35945	0.570823	0.608649
0.74619	0.969081	0.644894	0.667259	0.996562	1.48471	0.598007	1.02886
0.972453	2.35616	1.05981	1.07129	0.958335	0.991415	0.964873	0.628497
1.21076	1.03577	1.97267	0.742687	0.518727	1.46682	1.02296	0.724446
1.19031	1.25935	0.545268	1.32053	0.424254	1.26316	0.710533	1.05273
1.94332	1.15873	0.44876	1.29254	1.15089	0.789513	1.01791	1.62114
1.39441	0.603322	0.953255	0.458926	0.840353	0.86862	0.523964	0.876485
1.21105	2.6861	0.643252	1.53153	0.698726	1.16489	1.07007	0.963764
0.94587	0.898453	0.956364	0.940061	1.01312	0.954676	0.864987	1.42752
1.25443	1.01722	0.613132	1.60618	0.849607	0.739238	1.12482	1.36227
1.35788	1.19667	0.921959	0.611227	0.607288	0.890067	0.755906	1.69203
0.9058	0.791411	1.51169	1.38698	0.67463	1.32527	0.722569	1.24392
1.37691	1.18554	0.80075	0.466456	1.16343	0.894453	0.6282	1.12036
1.09586	0.975618	0.818252	1.29889	1.00649	1.22403	1.01014	0.985246
0.441409	0.9797	1.03472	1.28327	3.28003	0.79135	1.60095	1.28221
0.914569	1.13938	1.00162	1.23282	2.61178	0.953305	0.883018	1.34026
0.95826	0.99092	0.798793	1.06538	0.931535	1.49406	0.832361	2.14934
1.00728	0.794899	1.05506	1.24805	3.14753	1.48233	1.03463	1.15125
1.12578	0.702386	1.60947	0.796123	0.523561	0.987117	1.41605	1.07301
1.35883	0.887696	1.49431	1.21909	1.17515	2.13142	1.09064	0.87137
1.22967	0.851018	0.761654	0.91084	1.14759	2.00225	1.10718	1.00126
0.814893	1.26407	1.06541	0.823319	1.50133	1.30659	0.771115	0.946379
0.630586	0.868563	1.63432	1.05668	1.13762	1.06998	0.728673	1.38751
1.19582	0.765951	1.1565	1.12191	0.533568	1.38204	1.16571	1.11875
1.04511	0.989541	0.767286	0.985297	0.509614	1.62389	0.655064	0.972356
1.17176	2.18283	0.540909	1.0728	0.654958	0.871558	0.524188	1.0833
1.08242	0.64202	1.42433	0.872361	1.33539	0.697646	1.03004	1.40196
1.09661	0.98175	0.825736	1.7269	1.14018	0.703606	2.1833	0.963697
0.655535	1.04659	1.31071	0.735997	0.863087	0.854428	0.710887	1.77832
0.686028	1.5373	0.867713	0.784695	0.674639	1.44327	0.672965	0.729381
0.888866	0.494808	1.18051	1.09559	1.01828	0.773828	0.700618	0.99863
1.472	0.845419	0.835141	0.625922	0.829624	1.51929	0.862093	0.681049
0.768861	0.503757	1.86535	1.40704	0.734873	0.848334	0.49159	1.13367
1.31043	0.723683	1.03991	0.975801	0.861656	1.81739	0.573193	1.03868
1.03234	4.33733	1.16278	1.36083	1.17413	1.20141	0.677743	0.945241
1.11348	0.801411	0.920129	0.958851	0.978829	0.747405	0.947569	1.32599
0.964601	0.831648	0.849477	0.861423	0.682667	1.32652	1.17399	1.06195
2.19883	0.626303	1.02609	0.932607	0.939548	1.32617	1.05482	1.01081
1.21596	1.30003	1.2357	0.755836	1.54281	1.08808	1.1324	0.859474
0.892103	1.3409	0.99189	0.835369	0.690379	0.633398	1.1072	1.32708
0.770124	0.994594	0.55966	0.973295	0.810413	0.922491	1.40645	1.06237
0.6378	0.713708	0.879105	0.906088	0.875399	1.06563	1.41415	0.650658
0.828173	0.515193	2.60633	0.920849	0.949568	1.06493	1.26483	0.970952
0.616637	0.628031	1.95293	0.917836	0.939009	1.63248	0.610993	0.942336
1.19616	0.689303	2.96706	1.01587	1.40181	1.18689	0.686932	0.71035
1.19057	0.51463	1.31354	1.41772	1.01635	0.923139	0.949037	0.881404
0.696491	0.990966	0.759948	1.39564	0.997249	0.667966	0.827927	1.33553
1.24454	1.01712	1.27545	1.88439	0.852641	1.69656	0.559978	1.47627
0.734739	1.26078	0.944998	0.647078	0.592933	0.885592	0.877181	0.465562
0.874831	0.644961	1.23174	1.17681	1.21971	1.2136	1.21988	0.87089
1.09375	1.14513	0.667537	1.0717	1.07849	0.406193	0.811277	1.14526
0.692255	0.6574	1.00073	0.639608	0.851407	1.19117	0.630921	1.34656
0.883305	1.4174	0.777441	1.46215	0.910641	0.775005	0.709653	2.29112
0.693106	1.07499	0.854531	1.20498	0.564628	0.754874	1.54496	0.74835
0.89188	1.15813	0.678392	1.49668	0.895728	1.51357	1.23353	0.518612
1.45233	0.566122	0.520122	1.14155	0.476138	0.895024	0.934627	1.34623
0.670209	1.18546	0.756928	1.26837	0.912354	0.897507	1.0686	0.665055
0.510964	0.735782	1.08657	1.38345	0.661666	1.4042	0.752525	1.38896
1.23259	0.641506	1.19991	1.40699	0.677435	1.68878	0.748656	1.35745
1.01418	0.797724	1.69697	1.44023	0.640503	0.700296	0.633309	0.754187
0.785126	0.96661	0.673185	1.29663	0.665507	1.08971	1.92155	0.886376
0.774787	0.810412	0.719427	0.949285	1.10269	0.569073	0.910996	0.984872
1.56043	0.82354	0.802267	1.39588	0.891186	1.42128	1.0376	0.485893
0.930392	1.13196	1.01017	1.87702	1.28675	1.23421	1.10144	0.531726
1.02157	1.27339	1.9148	1.05521	1.16273	1.85013	0.840578	1.32167
0.651805	1.25503	0.87386	1.20045	1.65185	0.871595	0.635649	0.519454
1.66656	0.896773	1.32283	1.43708	2.63091	0.85298	0.762182	0.929006
1.38285	0.634518	0.803868	1.17604	1.03392	1.04136	0.529114	0.847517
0.556674	2.15191	1.00173	1.37981	1.41497	0.94332	0.985064	0.652617
0.713402	0.845399	0.890947	1.39669	1.41597	1.13831	0.820925	0.733936
0.965389	0.888944	1.3241	0.448188	0.761269	1.32188	1.43802	1.10536
0.763485	0.379644	1.71729	0.46288	0.9749	1.27825	0.657388	1.78201
0.999148	0.59749	1.55921	1.23503	0.845659	1.08939	1.1001	1.55528
1.20413	0.982437	0.811609	1.16377	0.501349	2.21587	0.491271	1.46715
1.09198	0.850526	0.537766	1.32093	0.872288	1.90246	1.40376	0.78183
0.802532	0.907723	1.19631	0.869141	0.820205	1.10498	0.512061	1.5358
0.533075	1.21226	1.10488	0.977919	0.930747	1.0426	1.09468	1.55775
0.616055	0.962145	1.08897	1.14202	0.565996	1.09373	0.758691	1.48675
0.951407	0.765219	0.555806	0.574499	1.53193	0.70778	1.48223	3.09282
1.07748	0.960205	1.09356	0.620236	0.553839	1.2195	1.0924	1.15751
0.4645	1.08696	1.26178	1.22765	0.736462	1.76601	1.02796	1.24001
0.765324	0.905592	1.0108	1.51465	0.838387	1.16221	0.916772	1.14159
1.23274	1.72913	1.22207	0.609298	0.796448	1.29064	1.61205	1.89602
0.917112	0.870844	0.967472	1.25371	0.958908	1.48107	1.39323	1.74496
1.08214	1.14407	1.52493	0.804558	1.02462	0.875843	2.06164	1.82879
1.3898	1.32458	1.00638	0.614994	0.86461	1.15374	0.746888	1.7355
1.3306	0.97692	0.743687	1.27503	0.857109	1.17115	1.06316	1.61746
0.712382	0.919898	0.785031	0.815496	1.2297	2.97045	0.936596	1.97868
0.96282	0.701983	1.03685	1.12174	0.885561	1.65966	0.960349	1.20419
1.05945	1.11909	0.851767	0.819343	1.28618	0.972699	0.934613	1.32006
0.562091	0.966745	0.755401	0.586403	1.15211	0.956337	1.17264	1.41168
1.08493	0.833531	1.55181	1.53204	0.741941	0.762662	1.06921	1.18363
1.36459	1.26931	1.36192	0.899793	1.08887	1.32319	0.713803	0.678235
0.830928	1.35735	1.26804	1.40644	1.15153	1.23459	0.717981	0.609954
0.549037	1.2888	1.07703	1.33033	0.936432	1.2464	2.08868	0.750064
0.95237	0.920415	0.867285	0.924426	1.25203	1.02163	1.92319	0.64662
0.845455	0.774407	1.03994	1.76641	1.46606	1.7461	0.860233	1.09411
0.615262	1.08631	1.07057	1.49238	2.50993	1.0263	1.30289	2.2644
0.489695	1.0386	1.02113	1.50808	0.634412	1.32802	0.945804	0.805698
1.09806	0.647197	0.987463	0.816465	0.777266	2.66159	0.797431	0.614969
0.924695	1.03511	0.611769	1.48026	0.759784	0.766112	0.837774	1.4601
0.973128	0.737817	0.569414	1.10444	0.870253	0.684123	0.934663	0.744856
0.897721	1.44318	1.55194	0.958431	0.657368	0.771548	1.97487	0.568291
1.55425	0.835891	1.25149	1.46021	1.57441	1.26416	1.13053	1.09756
0.769071	1.27253	1.28462	1.3099	0.883546	0.629849	1.03309	0.795872
1.25037	0.601479	0.4811	1.03155	1.11328	0.951887	0.704486	1.23444
0.613694	0.928427	0.896483	1.2129	0.983634	0.959443	1.17488	1.3707
0.807219	1.21375	3.61355	1.05675	0.692327	0.741182	1.07069	0.76578
0.892929	1.1325	0.956325	0.852717	1.1634	0.933471	0.660976	1.12393
1.2308	1.00375	0.846739	1.55479	1.03095	1.43632	0.802287	0.948863
0.64744	0.766912	1.30243	4.03912	1.06115	0.92375	0.986594	1.2577
0.512385	0.780457	0.914317	1.80948	0.875951	1.1331	0.854316	1.18791
1.12568	1.46734	1.32892	0.911123	0.611289	1.32239	0.722448	0.733112
0.556779	1.01717	0.931073	1.86917	1.31583	1.05996	0.678432	1.30498
0.797197	0.972853	1.24284	1.09429	1.57291	1.52848	0.694773	1.23969
0.969037	1.39845	1.10165	0.690174	1.17856	1.80175	0.709208	0.576223
0.572052	1.03582	1.48628	0.60274	1.19206	1.40289	1.16611	2.11987
1.12617	0.753461	0.91592	1.13567	0.832505	0.933642	0.67923	1.41228
0.584619	1.10365	0.405808	0.99736	0.64742	1.46734	0.883041	1.51411
0.845495	0.526387	0.956037	0.901759	1.04426	1.05309	1.1434	0.871292
0.794075	0.743511	0.5302	0.928149	1.48617	0.97568	0.792788	1.04699
1.00427	0.961367	1.1064	1.17243	1.05937	1.29556	0.824756	1.43127
1.28934	0.718453	1.12893	1.65545	1.02697	0.622594	0.666843	2.27776
0.719628	0.777858	1.22485	1.31415	1.21644	0.670328	0.630091	1.08155
1.05144	1.15263	1.31896	1.32321	0.724511	0.904425	6.96791	0.527972
1.11566	1.54724	0.679916	1.04292	0.893244	1.4468	0.566883	0.722163
1.11906	1.01732	0.867684	1.06422	0.753251	1.04441	0.881177	0.571943
1.77743	0.685746	1.01496	1.27103	1.03233	1.38127	0.487775	1.21693
0.915318	1.62163	1.07487	1.41889	1.37537	1.26551	0.608504	1.31109
0.561305	0.808943	1.02225	0.7604	0.749256	2.50058	0.707704	1.03486
1.07598	1.11584	1.2733	1.00061	0.923024	1.05971	0.989959	0.603851
0.955713	1.20384	0.73271	1.11737	1.8683	1.63581	0.743159	1.89361
0.910713	0.608686	0.710106	0.760209	0.903438	0.612591	0.501538	1.97061
1.82191	1.16922	0.98846	1.53321	1.45833	1.25937	0.961063	1.8681
0.475439	0.644439	0.609843	0.513438	1.67612	0.810411	1.08337	2.72196
0.865141	2.6228	0.678338	1.04296	1.68884	1.24221	0.717188	1.71502
0.771184	1.3818	1.1739	0.861463	1.22004	1.18612	1.06269	1.41893
1.03527	0.935547	0.875814	1.16273	1.00069	1.60837	0.739202	1.13978
0.894359	1.72087	1.09628	1.04366	1.45529	1.41573	1.56665	2.13293
0.915653	0.840037	0.674417	1.3388	1.58338	0.782301	1.75006	1.24449
1.17067	1.11538	0.972472	1.34675	0.543228	1.49978	1.26329	1.15469
0.711434	0.965966	1.12227	0.930813	0.584199	1.55698	0.876168	1.00017
0.852429	0.699254	1.06601	1.40291	1.40693	1.05988	0.704539	0.99467
0.722292	2.11213	0.91746	0.5642	0.986551	1.33399	1.55867	0.935427
0.569999	0.864496	0.776367	1.10272	0.888489	1.40626	1.36848	1.07918
0.505616	1.2802	1.46777	1.09972	1.18359	1.57389	1.2018	1.23306
1.08987	0.964559	0.996299	0.933576	0.647818	1.40638	1.86232	1.14804
1.39253	0.644608	0.756629	0.837558	0.848214	1.77092	0.799386	0.526412
1.10967	0.560315	1.11977	1.03174	0.825067	1.16365	1.19516	0.982657
1.40726	0.691053	0.695652	1.0312	0.798676	1.10338	0.783132	0.875891
0.503055	1.36928	0.656018	1.22496	1.22694	1.23114	0.92838	1.20911
0.652962	1.34464	0.584303	1.04042	0.716419	0.966395	0.932419	1.44777
1.06349	1.2445	0.377642	0.910431	0.578148	0.860795	1.00744	1.13126
1.27392	1.19019	2.51502	0.984933	1.17196	0.99932	1.00572	1.06577
1.04149	0.644162	1.12238	1.37196	1.28394	1.14174	0.960601	1.34812
0.86219	1.35662	1.0926	1.29194	1.00875	0.71261	1.28401	1.52573
1.07711	0.850489	0.854338	0.92736	1.30747	0.588497	0.684403	1.76271
1.29182	0.845269	1.3793	1.14699	1.28381	1.44944	0.719819	0.693845
0.40555	0.86428	0.505233	0.63554	0.972175	1.09519	1.06691	1.95057
0.846913	0.867263	1.16156	1.09193	1.32125	1.45919	1.49549	1.50674
1.20909	0.94698	0.645759	1.14432	1.15058	1.93683	1.19101	0.706439
0.86521	1.22115	0.750878	0.554104	1.26973	1.40227	0.816613	0.994572
0.646251	1.05626	1.36742	1.45964	0.864056	0.775557	1.24791	0.673555
0.757347	1.15518	1.51	1.27816	0.675926	0.708326	1.31737	0.772612
2.70878	0.702786	1.8501	0.718572	1.19551	1.1516	1.04582	0.986475
0.693875	0.88454	0.56184	1.35316	1.05258	0.90112	0.495055	1.19426
1.287	1.29481	1.86169	0.716538	0.916067	1.0118	2.98152	0.495929
2.05541	0.760956	1.53618	0.955085	1.13063	1.02767	0.944139	2.91228
0.70929	1.28858	0.572365	1.45404	0.871657	0.931619	1.47031	0.558314
1.00728	0.928496	1.09439	1.24314	0.853187	1.22991	1.43205	0.887503
0.949856	1.04505	1.45827	1.3988	0.904091	0.828571	0.545971	0.761371
0.815154	1.13365	1.12784	1.02975	1.1845	1.23454	0.706443	1.14786
1.36928	0.699082	0.70229	1.69201	1.67064	1.52787	1.1303	1.29707
0.926659	0.949532	1.06288	0.960229	1.5831	1.02146	0.958076	1.14388
0.850622	0.622019	2.12015	1.27863	0.561126	1.33605	0.985705	1.44277
1.09057	1.14235	1.12103	0.77481	1.3469	1.52336	0.684652	0.790617
0.835604	1.37966	1.26329	0.904363	1.36831	1.81642	0.970969	0.923183
0.918225	0.977767	0.963023	1.08986	1.25282	1.44451	0.847082	0.849132
0.494747	1.29743	0.568112	1.14327	1.23547	1.25812	1.17028	1.06531
1.18322	0.589238	1.08646	0.924542	1.02143	0.719457	0.764973	0.855914
0.682354	1.08577	1.51365	1.35793	0.681702	1.05854	0.824711	0.872571
0.817966	1.26684	0.714694	0.974074	1.03382	0.795323	1.68742	0.436161
0.855119	0.534201	1.10227	1.33302	0.922566	0.634632	0.981448	1.21687
1.00706	1.12842	1.0783	1.05247	0.87368	0.603579	0.763541	1.05718
0.519963	1.17588	0.657332	0.975574	0.985967	0.909235	0.978892	0.857078
1.1261	1.1152	0.903432	1.07965	1.10498	1.99813	0.844083	0.896049
1.28918	0.668456	0.821804	1.09092	1.05052	0.729121	0.566695	1.64239
1.2157	1.11966	0.765638	1.02411	1.08537	2.44261	1.14046	1.62347
0.375469	1.1923	0.588502	0.996041	0.899277	1.06161	0.586549	1.25382
0.892344	1.6689	1.27576	1.54566	0.653853	1.0872	0.671004	1.19969
1.65067	0.81218	1.05758	1.50896	0.62976	1.90479	0.697924	1.15452
0.697247	1.17251	0.42361	1.1734	1.06004	1.1396	0.657505	0.980561
2.11475	0.574971	0.613783	1.00517	1.01875	0.86026	0.918621	0.754978
1.25728	0.99304	0.862811	0.868631	0.86103	1.37616	1.38426	0.70902
3.40026	1.0092	0.796956	1.11469	1.012	1.47077	0.966658	0.703543
0.826976	1.32306	0.860219	1.1536	1.12909	0.642933	1.26083	0.794589
0.860069	0.996749	0.909911	1.21136	1.02449	0.596182	0.915708	1.30843
0.867607	1.42687	0.569658	0.962804	1.30477	1.01902	1.22284	1.55496
0.671549	1.3127	0.862788	1.07671	1.06158	1.69798	1.15218	1.02558
0.822124	1.18845	0.913915	0.542016	1.01115	1.73698	1.16996	1.37888
1.28161	0.845799	0.94754	1.14451	1.20106	0.918106	1.84201	1.28779
1.42195	0.875738	1.56597	1.45888	0.899375	0.677208	1.34866	0.94694
1.03229	1.03176	0.913515	1.21421	1.21273	1.54916	1.39979	1.12814
1.01362	1.05879	2.29614	1.00528	0.968773	1.08318	1.38257	1.74469
0.893677	0.720414	0.873862	1.27133	0.908754	1.12409	1.34846	0.466985
0.786483	0.556727	0.752671	0.855248	0.806109	0.829169	1.24138	0.655165
1.12089	0.591828	1.31349	1.1023	1.08126	1.83985	0.972468	1.16745
0.637339	0.836246	0.801628	0.789168	1.3298	1.87895	0.761338	1.04104
0.921207	0.761956	1.21889	1.38694	1.47882	1.01028	1.09125	0.869643
1.01834	1.56863	2.0707	1.2545	1.28595	0.756817	0.572878	1.06823
1.09392	0.770859	1.12578	0.868408	0.510054	1.08731	1.038	0.935915
0.601169	0.688911	0.675361	1.25732	1.13975	1.29349	1.03935	1.0201
0.946475	1.34122	1.14202	0.473889	0.9191	0.954645	1.01823	1.4108
0.87666	0.896016	1.14942	1.19787	0.918421	1.1403	0.947834	1.26427
0.920544	0.779619	1.04523	1.31198	0.610146	1.22345	1.89578	1.6535
1.21969	0.546772	1.37719	1.21368	0.960923	1.01556	0.74064	0.99055
0.819609	0.945933	0.930574	11.5701	0.818694	1.12912	0.835357	1.50002
0.74353	0.6976	0.966414	0.999745	1.02134	1.63553	0.654441	0.6805
0.540323	0.780099	0.961165	0.964004	0.735936	1.34893	1.38634	1.25515
0.682987	0.774467	0.945232	1.16399	0.994069	1.16804	0.931169	0.725963
0.774678	0.986683	0.710073	1.316	1.15377	1.58777	1.00756	0.963121
1.03319	1.6894	0.861147	2.20483	1.36277	1.36251	0.739889	1.02507
0.892622	1.05835	2.84836	1.14688	0.687679	1.26229	0.6659	1.33602
0.5666	1.8426	0.578124	1.30218	0.685172	2.27123	0.624999	0.798127
0.766556	2.95237	0.616629	1.13286	0.949122	1.07066	0.658466	1.06683
1.23457	0.791745	0.414762	0.909785	1.20875	0.677903	0.581587	1.47327
0.589133	0.787311	1.91102	1.66335	0.956185	0.860857	0.91749	0.618182
0.912215	0.857839	1.6788	0.683551	0.686676	1.27771	0.554957	1.04088
1.88002	0.867558	0.725067	0.698	1.22875	1.28819	3.08611	2.41044
0.91677	0.959769	1.01143	0.501826	1.07903	0.670615	1.49534	1.4292
1.38795	1.38938	1.26245	0.829871	0.873197	1.1217	0.89556	1.4153
1.2015	1.67493	0.433627	0.834646	0.755562	1.77513	0.625621	1.31247
0.966908	2.44735	1.55479	0.919313	0.685219	0.959941	1.13365	0.70399
1.07828	0.993797	0.844378	1.25701	0.979788	1.39463	0.726692	0.831032
0.717447	1.20958	0.711785	0.703394	1.33651	0.866414	0.677846	1.38742
0.789875	0.856543	0.908075	1.24169	0.74566	1.47338	1.08972	1.2198
0.90886	0.670709	0.981634	1.19449	0.638033	1.10959	1.39475	1.15278
0.842528	1.14134	0.990122	1.19202	0.76976	1.52988	1.06402	1.12003
0.889656	0.956747	1.81671	1.21358	0.809633	1.01778	1.3078	1.45264
1.13041	1.47652	0.796459	0.930435	0.854895	1.40963	1.09734	1.00757
0.871482	0.902953	1.22775	0.947968	0.855839	1.09796	1.06019	2.3231
1.36462	0.958385	0.893169	0.635855	0.712665	0.701193	1.6558	1.53288
0.710382	1.24748	0.444347	0.536589	1.30574	1.1332	1.18071	0.874635
0.775382	0.850088	0.763449	0.632368	0.884415	0.990165	2.03355	1.13701
0.539373	1.04302	0.978513	1.20914	1.06426	1.59145	0.794207	0.710645
0.608272	1.11239	0.558293	1.53362	1.15284	0.625665	0.725082	0.77652
0.697912	0.85908	0.834978	1.26496	0.596891	1.11354	1.22099	0.803746
0.617247	1.02296	0.899338	1.41962	0.769889	0.735341	0.697206	0.88802
1.00032	1.45588	0.584733	0.648287	0.998033	1.10643	0.869346	0.880808
1.47544	0.995045	0.879477	0.851883	0.853428	2.97047	0.819083	0.968573
0.542583	0.539907	0.659157	0.962604	1.14213	1.81356	1.67585	1.91222
0.691267	1.18766	0.983903	0.948608	0.576544	0.881201	0.946279	0.744139
1.07408	1.39323	0.987179	1.04187	1.41001	0.885754	1.21403	1.28762
0.789012	1.04448	0.897958	1.12956	0.736311	1.5691	0.972988	0.881268
0.704416	1.18042	0.790461	1.1064	0.659084	0.781638	0.785548	1.41254
1.0771	1.10805	0.934551	0.936392	0.514677	0.940391	0.649299	1.36679
0.941628	0.574072	1.02998	0.760669	0.899434	1.76005	1.03613	0.778236
0.885161	1.33904	0.921389	0.629878	0.963438	1.48909	1.34462	0.97775
1.0851	0.851073	1.05374	1.13326	0.547779	1.45199	1.46	1.34373
1.08038	0.94105	1.03365	1.21535	0.888096	0.606738	0.542951	1.57961
0.757706	1.21257	1.02431	0.96121	1.06877	2.42655	1.95489	1.6479
0.663991	1.09828	0.742312	0.973818	0.654198	1.41405	1.26768	0.750824
0.808869	1.00135	0.828976	0.796026	1.48801	0.862573	0.846323	1.31614
0.832421	1.22267	0.412306	1.37749	1.6979	0.852239	1.02142	1.07972
0.779953	0.881385	0.519391	0.907569	1.09749	0.996116	0.6928	0.95707
0.803096	1.17737	2.44081	0.912265	0.439288	2.16625	0.816518	0.732881
1.10877	0.889411	0.992008	1.15147	0.814171	0.862356	0.523975	1.10801
3.31209	0.826249	1.07866	1.4901	1.57443	0.486839	0.564411	3.85078
1.57289	1.61196	1.71622	0.894847	1.08653	1.41336	1.44683	1.51965
0.592737	1.96746	0.691032	0.838778	1.23387	1.37093	0.875887	1.6466
0.949083	1.36346	0.931876	0.657229	0.952211	2.06643	0.79094	0.603933
1.38348	2.02223	0.850256	1.95922	0.751611	0.957885	0.770636	1.02281
1.23524	1.03894	1.29566	1.07067	1.5689	1.02489	0.926662	1.37595
2.25098	1.23509	1.10117	0.442146	0.843733	1.13406	0.540546	0.813254
0.987888	0.986705	2.05837	1.16958	1.00331	1.53564	0.827233	0.903853
0.967912	0.820479	1.39471	0.627462	0.565307	1.04184	1.0798	1.37912
1.26922	2.49823	0.832052	0.784893	1.41451	1.07163	0.993432	1.15951
0.65923	0.78519	0.766757	0.746659	1.07721	1.5709	1.11128	1.60298
1.1557	1.01444	1.17126	0.634212	2.27747	1.73959	0.671447	1.32154
0.707511	0.501565	1.28731	0.943255	0.824781	1.66534	0.71218	0.531932
1.24025	1.13235	0.644547	1.53677	0.662088	1.17346	0.664705	2.18479
1.1522	0.529772	1.22476	1.42632	1.01231	0.889108	0.545805	1.23395
1.10573	0.964758	1.71469	0.37135	1.18948	1.48639	0.89469	1.22612
1.45713	1.39856	1.08673	1.17089	0.961259	0.902	0.579418	1.76179
1.08027	1.30342	0.657163	1.04479	0.528222	1.44287	0.746108	1.32887
0.774822	1.57681	1.03326	1.12827	1.56563	1.20372	0.416855	1.78959
1.09643	1.00438	1.05443	0.671011	0.625235	1.89351	1.11704	1.10662
2.24673	0.870314	0.730313	0.877035	0.940666	1.67137	1.00499	0.456869
0.754647	1.26014	0.691717	0.697195	1.66327	0.989409	0.734912	2.42156
0.985718	1.2137	0.759885	0.731319	0.464054	0.832933	1.31976	1.052
0.975934	0.868927	1.1627	1.58028	2.79521	1.38857	0.733798	0.604064
1.06768	1.09881	0.987392	0.694806	0.721637	1.22752	1.17055	0.870763
1.01711	0.503158	1.38431	0.5076	0.761438	1.23038	0.764418	1.75028
0.896466	1.02156	1.45945	1.27216	0.838607	0.91755	1.28761	1.19753
1.54593	1.2693	1.55824	1.08373	0.987811	1.556	0.914528	0.649963
0.758124	0.750227	1.30857	0.927882	0.977364	0.948872	3.15289	0.81939
0.886527	1.33358	1.17526	0.501017	0.67055	0.74376	1.52951	1.91944
1.75069	1.0658	0.8114	1.13903	0.570678	1.42993	0.783006	1.94017
1.26454	0.393184	1.16499	1.46278	0.6289	1.21535	1.39609	1.47238
1.11169	1.16781	1.55261	0.800761	0.883626	2.24596	1.16712	1.42936
1.13301	1.16143	0.819187	0.732612	1.07512	1.63903	0.392805	1.31438
1.30506	0.771622	0.870388	1.56108	1.30197	1.21484	0.936528	0.79574
0.866318	0.598062	1.50725	0.372773	0.554686	1.1841	1.42158	1.1231
1.04573	1.26698	0.928742	0.689409	0.529311	1.38894	0.765413	1.05326
0.686554	0.800411	1.07603	1.28502	1.26847	1.553	0.891365	0.91905
1.29639	0.464314	1.03341	0.874203	0.806433	1.04411	0.955325	5.27003
0.783245	0.527196	1.33797	0.7629	0.89332	1.81899	1.24733	1.33991
0.70939	1.12003	1.02933	0.851982	0.888817	1.54806	0.775561	1.38582
4.81508	0.879803	0.65897	0.864375	0.620206	0.494888	1.03182	0.548606
0.869701	0.535507	1.34679	3.03026	1.1547	0.836444	1.04795	1.00769
0.932498	0.858839	0.928749	1.06521	0.889677	0.797103	0.847361	1.5853
1.00904	1.04712	0.485609	1.05813	0.78071	1.17066	0.716679	1.00275
1.44759	0.806146	0.658659	1.02248	0.917259	1.15155	0.854585	0.698137
1.00332	1.19975	0.618861	0.98641	0.844602	1.01762	0.790336	1.40231
1.41474	0.945928	1.17005	0.921151	0.921082	1.46104	0.756178	1.16787
0.946634	0.788901	0.704195	0.902593	0.791468	0.671601	1.25583	0.809969
1.06687	0.609859	0.90076	0.829506	1.03275	1.53798	0.750809	0.869047
2.12831	1.10997	1.26621	1.02125	1.01758	3.1553	1.14605	0.895619
1.06084	0.897455	0.326628	1.37979	0.791166	0.986857	0.76854	0.975885
1.6556	0.719869	1.15213	1.35496	0.630181	1.60952	0.77599	1.37143
0.877718	1.09693	0.721305	1.21613	0.994703	1.04926	0.55783	1.04284
1.05486	0.930097	0.965553	0.747598	0.618876	1.20547	0.944073	0.631221
0.627728	0.919169	1.51857	0.463146	0.779094	1.54711	0.664995	1.2504
0.955773	1.57609	1.49657	1.29484	0.83874	1.07611	1.27395	1.15789
0.736796	1.33587	1.24215	1.23451	0.72581	1.14766	3.02263	1.38449
1.07304	0.657382	1.36399	1.19391	1.35449	1.54815	1.69403	1.25199
1.46808	0.880819	1.25611	1.75239	1.14682	1.87645	0.759891	1.50888
0.695641	1.02263	1.1665	1.48905	0.899097	1.64997	0.620984	1.72735
0.961773	0.577251	1.14081	0.770896	1.10349	1.19788	0.507932	1.45214
0.401902	0.639655	1.61288	1.52676	1.50638	1.26061	0.571982	10.4338
0.613664	0.540651	0.701636	0.787063	1.4301	1.00585	0.666583	0.904654
1.11979	0.633246	1.16373	0.909533	0.62596	0.976733	1.21752	1.83292
0.893825	1.4535	1.53193	1.267	1.47295	1.72809	0.570027	1.21075
1.24259	1.19884	0.683442	1.38537	0.673135	1.93345	1.14709	1.37399
0.938716	1.08614	0.810052	1.26477	1.21217	0.995524	0.60932	0.798006
0.624198	1.14927	0.994868	0.574217	1.05018	1.02156	0.498839	1.69
0.795781	0.922471	1.45441	1.42467	0.888794	1.39934	1.30669	0.584419
0.77077	0.965987	1.21131	0.74149	0.863151	0.913704	0.648511	1.47741
0.812439	1.20493	1.12256	0.768665	1.1083	1.54318	0.674581	1.6346
1.26793	0.80461	0.982256	1.21076	0.948998	1.00017	0.831799	1.09745
1.13616	0.53101	0.843092	0.907877	1.48549	1.56905	1.02	0.760022
0.516176	0.858541	0.916619	1.5529	1.16027	0.513567	0.412897	1.08204
1.23022	0.924474	0.778812	0.634756	0.65169	0.982826	1.28232	1.351
0.91437	0.573912	1.42694	1.21163	0.967715	1.77757	1.20377	1.27516
1.08936	1.16692	0.759217	1.13551	0.597418	1.31908	0.595394	0.544083
0.694226	0.520139	1.40559	0.689988	0.953336	1.00259	0.895291	1.05228
1.07632	0.676512	1.0166	1.09654	3.05532	1.67642	0.812342	1.28845
0.65615	0.840613	0.795941	1.31531	1.60246	1.51693	0.676089	0.764837
0.809246	1.37928	1.02602	0.967435	2.16763	1.42924	0.665815	0.82676
1.03028	1.07217	0.852191	1.04703	0.453849	2.07534	1.0501	0.994761
0.779845	1.43955	0.961787	1.35373	1.03481	1.22491	1.27583	0.550012
1.00675	0.683549	1.19724	0.786947	1.7854	1.41937	1.38623	0.599723
0.772182	1.59621	0.971683	1.1887	0.74235	1.6303	0.83591	0.55923
0.582172	1.64771	0.693877	0.718097	0.567015	0.816194	1.69565	0.644135
0.907697	1.02159	1.03614	1.41141	1.1224	1.09079	1.33879	2.13538
0.794382	1.53961	1.25605	1.34762	0.822583	0.62896	0.864526	1.93794
1.55867	0.525845	1.21079	2.03649	1.07066	1.24783	1.12732	2.10059
0.914818	1.05289	0.476401	1.09686	0.782572	0.828848	0.744035	0.998569
0.611966	0.700771	0.888335	0.808638	0.980683	0.470626	1.31255	1.46846
0.933985	1.05494	1.18627	0.734143	0.809109	0.779644	0.881669	1.53126
0.434952	0.689998	1.06719	1.02606	0.697004	1.05284	1.38928	0.675666
1.06368	0.854372	1.15319	1.10262	1.56521	2.01713	0.757601	1.19898
0.66037	0.784233	0.993537	0.752219	0.810757	0.979152	0.699373	2.35521
1.54783	1.13268	1.0681	1.20714	0.794658	1.18471	0.899144	1.01222
0.939308	1.09365	1.23182	0.804776	1.56171	1.15111	1.03941	0.767617
1.06107	1.15712	2.37101	1.18905	1.07079	0.850318	0.80062	2.96549
0.878861	0.699275	1.03381	1.01276	1.1332	0.554947	1.14457	0.560788
1.06488	0.722741	0.779873	1.23675	1.35517	1.11223	0.618027	0.802975
0.681058	1.15393	0.688527	0.863651	1.12359	0.880862	4.30496	1.30416
0.894862	0.71455	1.21864	0.934418	0.95328	1.30978	0.826615	1.35482
1.01247	0.468993	0.671311	1.17415	1.10317	1.0984	0.560528	1.83578
1.25212	0.667279	1.28116	1.54143	0.735811	1.26319	1.18639	0.831961
1.24088	0.697021	1.99204	1.47303	0.778992	0.620319	1.06306	1.67496
1.5829	1.0685	1.28362	1.23533	0.81851	1.22769	0.826894	0.97781
1.15551	1.09636	0.570832	1.07365	1.30442	0.773212	0.656988	1.00126
1.19175	1.27531	0.787671	1.86003	0.64243	2.67409	1.09897	2.96686
1.28251	0.845078	1.15603	1.04784	0.568021	1.73042	0.61331	1.05074
0.794028	0.848213	1.78286	1.01857	0.788723	0.672419	0.972699	1.6299
0.935304	0.414606	0.812983	0.670181	1.07088	0.749137	1.32555	0.761729
0.665747	0.559226	0.792105	1.31375	0.569926	1.66024	0.945067	0.832163
0.503538	1.0258	0.921592	1.77693	1.08289	1.12345	0.826991	0.501565
0.998543	1.01865	2.32118	0.836753	0.97264	1.30107	1.0789	1.61059
1.1573	1.09559	1.04607	0.664802	0.787051	1.04234	0.648866	1.2365
0.627546	1.05977	1.14669	1.11655	0.703747	1.13388	0.89385	1.22382
0.96166	0.890006	0.844608	1.20004	1.01827	1.42778	0.853547	1.15906
1.26106	1.3944	0.784588	0.583176	0.692173	1.23047	0.612465	1.09449
0.697757	0.576208	0.837768	0.604866	1.39342	3.13554	0.9232	0.656297
0.54177	1.17238	1.06459	1.03232	1.4742	0.983445	0.557259	1.14907
1.04527	0.742116	1.76719	0.896877	0.646906	1.07259	0.964232	0.741747
1.14078	1.16102	0.632995	0.882215	1.12127	1.26863	0.968337	5.47065
1.07009	1.22979	1.38801	0.902272	1.21305	0.665599	0.905014	0.873693
1.26758	2.87868	0.525842	1.12378	1.24441	0.91297	0.673331	1.01996
1.3729	2.03288	0.937214	1.01903	1.19865	1.53954	1.01316	1.24457
0.732077	1.22139	0.990491	2.00476	0.583784	1.64606	1.16699	1.47241
1.31842	2.00916	0.957254	1.6387	1.18264	0.79841	2.42429	1.28036
1.18138	1.22131	0.73192	1.57622	0.76307	1.13631	0.797669	1.10939
1.23755	0.784863	1.61792	1.1528	1.20438	0.829224	0.623886	0.781415
0.661695	1.10685	0.904528	1.12556	0.991769	1.03705	0.82614	0.868962
0.497387	1.64638	0.971778	0.515727	1.04997	1.02926	0.989514	0.648615
1.41389	1.03457	1.22651	1.42719	1.03905	1.32638	0.974342	0.999143
2.26385	1.43698	1.14266	0.970541	0.913849	1.4428	5.06883	1.10964
0.528882	1.19888	1.09098	1.0751	1.42766	1.07665	1.14151	0.93012
1.21456	1.12743	1.42403	0.986499	1.27474	1.46098	0.879795	1.07316
1.64155	1.12212	1.32717	0.793479	1.2691	1.0255	1.04587	1.3824
1.68615	0.763371	2.30964	0.768798	0.943602	1.28465	1.83807	1.47823
0.979208	0.748864	1.67773	0.972102	1.02089	2.20881	1.72357	1.0777
0.878307	1.12301	1.2306	1.15363	1.53097	0.665465	1.52188	0.812056
0.80369	0.657871	1.23543	0.691557	0.725568	1.16668	1.36537	1.68499
1.21909	0.845071	0.99621	0.987709	1.06682	1.17007	1.49843	1.30624
1.28901	0.838493	0.86706	1.14776	0.664223	1.17668	1.7468	0.928591
1.49105	1.32775	1.44755	1.92219	1.55628	1.07641	0.742458	1.46217
0.758183	0.691793	1.12067	1.25959	1.69435	0.933772	1.08009	1.17614
1.08773	0.853194	0.60951	0.962573	0.753261	1.45413	1.27373	0.723674
0.537053	0.757767	1.19644	1.2831	1.17844	1.7852	1.01004	2.46898
0.746213	1.2529	0.753211	1.97718	0.676102	1.19411	1.29415	1.38926
0.345	0.601333	1.0048	1.20749	0.736667	0.879619	1.48839	1.09388
0.849143	2.12122	1.10319	0.410426	1.2273	1.04364	1.11992	1.63317
1.27171	1.91488	0.917509	0.91559	1.19177	0.682602	1.01734	0.679341
0.615824	0.728398	1.61221	1.06975	0.498028	1.60465	0.54666	0.770517
1.05666	1.27152	0.514591	1.23717	0.981488	0.892147	0.582216	1.13554
1.21011	0.732217	0.676506	0.842774	1.11585	0.973156	0.934575	1.04284
1.03767	0.841094	1.33214	0.749494	0.938494	1.13045	1.59083	1.4239
1.38522	1.06612	0.650495	1.05726	0.953424	0.865358	0.879553	1.38679
1.30007	0.587582	0.817214	1.07479	0.621949	1.16649	1.14741	1.24792
0.694285	1.00553	1.00531	0.742667	0.796739	1.44346	0.741011	0.945461
1.32688	0.630829	1.28986	0.557162	1.39117	1.12085	0.659524	0.987787
0.713266	0.87322	1.08673	1.2963	1.03246	1.06388	0.7046	1.75834
1.07156	1.1511	0.778643	1.06627	1.50538	0.554702	0.716781	1.08109
0.759111	0.755746	1.16439	1.12203	1.60418	1.33613	0.582824	1.88612
0.963741	0.799278	0.530735	1.20244	1.51885	1.44562	1.03493	0.734794
0.768726	1.60125	1.1626	0.99896	0.888004	1.81255	0.968597	1.15833
0.341191	0.686006	0.770711	1.16869	0.607671	1.10005	0.344451	0.937136
1.06159	0.914735	0.893431	1.20808	1.08996	1.34668	0.619843	1.168
1.51785	1.03963	0.725843	0.954676	0.699206	1.45032	1.07628	0.817603
0.865911	0.619551	1.26143	0.760242	1.69244	1.57063	0.815823	1.09162
1.29368	1.29374	0.688486	1.2693	0.864651	1.14163	0.836202	1.3379
0.912274	1.34245	1.00511	1.25256	0.924448	1.21102	1.1908	1.58149
0.890571	0.827191	0.637093	0.838289	1.11819	1.0958	1.47865	1.47219
0.458543	0.572983	0.732095	0.976867	1.57344	1.49335	0.90176	0.85132
1.15172	0.774319	0.990457	0.78716	0.833979	0.82801	0.85954	1.62803
1.35122	0.816764	0.856155	0.958223	0.811658	1.64728	1.20122	1.3085
0.935799	1.70688	0.762764	1.11942	0.814003	2.34495	0.615064	1.7533
1.57028	1.23537	0.915389	0.639793	0.900083	0.8864	0.497873	1.1476
1.333	1.10072	1.62946	1.20717	0.815241	0.965885	1.00624	0.672173
0.695568	1.1757	1.12792	0.837826	1.11443	0.735069	1.52529	0.706463
0.998531	0.918021	1.15717	1.04806	0.909288	1.71698	0.689126	0.641429
0.843438	1.33174	1.14629	1.49613	1.18405	1.87895	0.714278	0.627159
0.488008	0.910313	1.01841	0.804381	0.899961	1.11938	0.925753	0.811238
1.06007	0.990332	0.771612	0.84345	1.04235	1.29933	0.817999	0.896728
0.943005	1.42076	0.717218	0.996059	1.24631	0.903865	0.779708	1.14826
0.725953	0.820642	1.23379	0.827771	0.99428	1.24094	0.688436	0.842523
0.450946	1.38924	1.5404	1.17525	0.591561	1.1786	1.20887	0.747402
1.02633	0.894207	1.20374	0.804388	0.806478	1.30154	0.691568	0.765022
1.4707	0.858408	1.43188	0.909652	0.647445	1.83064	0.477292	1.14389
1.26225	0.863379	2.2348	0.955612	0.766249	0.858292	0.455421	0.967462
0.471371	1.19732	2.10134	0.724588	0.825737	0.750816	0.550965	0.81711
0.715463	0.905277	1.61712	0.674255	0.891638	1.33122	2.43362	1.55237
0.962062	1.64084	0.637827	1.56779	0.809291	1.23898	1.24653	1.29188
0.392264	0.990121	1.01235	1.53536	1.29673	0.782093	0.788943	1.6842
0.853118	1.30338	0.363813	0.766754	0.615033	0.855313	0.726205	0.776346
1.00725	0.96236	0.54246	1.27406	1.01363	1.71258	2.07043	0.915357
0.776938	1.27533	0.736472	1.60069	0.765048	1.77862	1.27629	1.25098
1.16231	0.790555	1.29072	1.34983	1.74335	1.43021	0.510946	1.36686
0.693244	1.03824	0.856738	2.41749	1.14995	1.3745	0.616557	0.918578
1.68667	1.01953	1.05317	1.49391	0.878157	0.950908	1.13902	1.34766
1.36183	1.67011	1.57894	1.25303	1.05991	0.728549	1.34162	1.93015
0.746466	1.0973	0.862052	1.14665	0.75748	1.58667	0.947156	1.22847
0.653981	0.997646	0.77812	1.5765	1.17545	0.832245	1.23435	0.813152
1.11414	1.42886	0.784884	1.16173	0.809381	1.25333	0.732588	1.21686
1.70792	1.26732	1.02125	1.92597	1.19493	1.42703	0.793742	1.51834
0.956227	1.69049	0.47482	1.67904	1.27946	0.736124	1.17939	0.613152
0.801617	0.609202	0.832642	0.911815	1.0905	0.871671	0.710128	1.66856
1.64744	0.908927	1.21168	1.44976	1.17293	0.920729	0.744618	1.17149
1.02633	1.18545	1.08546	1.10254	0.806978	0.688076	0.519522	0.900601
1.82847	1.46482	0.600451	0.804176	0.607791	0.876869	1.0173	0.755703
1.71772	0.74391	0.875264	1.45889	0.865556	1.50123	1.5063	1.00079
0.58914	0.760947	1.20337	0.698979	0.672147	1.89735	0.715681	0.675195
1.11246	0.939263	0.846267	1.61568	0.739079	1.81098	0.878187	1.28111
0.978676	0.991968	1.3435	0.6163	0.788523	0.954581	0.621374	0.954045
1.42458	2.76019	1.30413	1.42217	0.605167	0.874423	1.17643	0.802482
1.38336	0.815744	0.78867	0.639205	0.929608	0.834462	0.63313	1.46038
0.436618	0.62052	1.21267	0.514573	1.62734	1.14942	1.13328	0.61148
1.24005	0.734243	1.03946	1.52607	1.3105	0.825296	0.832968	0.932768
0.744662	0.939251	0.771662	1.45038	1.58081	0.945995	0.89797	0.867085
0.792872	1.70353	1.18283	1.10578	0.918768	1.05721	1.66911	1.17429
0.929088	0.879891	0.653853	1.19379	1.25215	0.622173	0.911959	0.933765
1.126	1.75297	0.94998	1.42114	0.674386	0.613318	1.82754	0.882986
1.28415	0.812404	0.667957	1.20839	0.938909	1.32616	0.49748	1.47551
1.11219	1.1517	0.667481	1.5808	1.53819	0.655513	0.985254	0.490751
1.92897	0.936952	1.24786	1.00006	1.03935	1.31154	1.11061	0.873303
0.722016	1.53136	0.90271	1.07477	4.78636	0.87231	0.808214	0.66771
0.746787	0.459306	1.08362	1.56894	0.898015	0.706012	0.963328	1.22456
0.75518	0.825685	0.637586	0.816172	1.38041	1.07254	1.01446	2.12528
0.84352	1.12893	1.24858	1.28845	0.814952	1.14567	1.57687	0.973351
1.38958	1.16633	0.99644	0.937538	0.633558	1.1825	1.30461	0.819087
0.623103	0.781279	0.922073	0.549592	1.06103	1.97777	0.964417	1.03261
1.12926	0.660264	0.771662	1.23823	0.927925	0.822878	1.04884	0.810187
1.56072	0.835144	0.855669	0.903567	0.730369	0.629479	1.03682	1.17835
0.71673	1.33179	1.68462	0.884526	0.606195	0.961403	1.08616	1.94202
1.18773	0.675782	1.22289	0.85564	0.980037	1.13098	1.53331	1.11967
0.943142	1.02021	0.873981	0.945518	0.898291	0.747604	0.596058	1.22216
0.696378	0.863644	1.59996	0.721503	0.601449	0.914315	0.851479	1.19859
1.79162	0.658642	0.612548	1.24784	1.12622	0.87186	1.18861	1.56035
0.541888	0.499264	1.04251	0.986474	1.42417	0.788372	1.23375	1.11095
1.21252	0.352784	0.957745	1.79174	0.90547	1.45923	0.76187	0.602651
1.28783	0.723425	1.13942	0.907664	0.838526	0.978745	0.7737	0.990672
1.2431	0.798389	1.14023	1.43833	0.775808	1.25929	1.20843	0.940142
0.747133	1.21044	1.07864	0.707678	1.30021	0.957543	0.799059	0.741665
1.14861	0.86433	1.31136	1.34752	0.71026	0.692977	1.04263	0.684348
0.630795	1.03784	1.1981	0.415222	1.10956	1.13615	1.04261	1.05635
1.29951	0.774496	1.02536	1.4552	1.19284	1.80063	0.950323	1.51241
0.640404	0.963113	1.04467	0.903363	1.04462	0.958894	1.20352	0.929749
1.051	0.551614	1.17614	1.16974	0.557446	2.19667	0.545242	1.18484
0.741764	1.08179	1.15837	0.696114	0.94918	1.4877	1.33587	1.32411
0.807717	1.02193	0.887651	1.20174	0.695679	1.42633	0.468647	1.31134
0.765226	1.27034	1.21752	1.52231	0.640236	1.53024	0.604758	1.04462
0.69578	2.25676	0.900024	0.986084	1.17991	1.24011	0.823532	1.52527
0.911562	1.12088	1.3946	1.18895	1.41709	1.5911	1.46094	1.27185
0.989613	0.957249	0.867068	1.57217	1.39844	1.19095	1.59904	1.00029
0.860873	0.882284	1.0358	1.10494	0.525041	0.84674	1.13078	2.39761
0.779964	1.12847	1.40846	0.83201	0.92245	1.13212	0.670739	1.08737
0.947179	0.840839	1.34674	0.867128	1.15034	1.65687	0.530472	1.02975
1.50102	0.969851	0.792278	1.08979	1.01461	0.995035	0.505511	1.10231
1.2326	0.789758	1.39008	1.37023	0.66796	0.889848	0.692513	0.844906
0.679423	1.07463	0.907667	0.840872	0.662953	1.08749	0.775412	0.796426
1.02213	0.689705	1.69991	0.891294	0.595014	1.32802	1.02941	1.16511
0.903519	1.4424	0.822458	1.06486	0.620959	1.42215	1.32191	1.23763
1.31757	1.12239	0.617113	0.625799	1.23609	0.986569	1.39354	1.07862
0.633962	0.921979	0.850598	1.13962	1.6488	2.23522	0.758158	0.65992
1.70241	0.934597	1.61671	0.986208	0.510328	0.766382	0.609707	1.45137
0.722247	0.975223	3.11432	1.07869	1.05907	1.30058	1.03248	1.84254
1.29536	0.8969	0.512578	1.31185	1.3763	1.18724	0.823239	1.34548
0.781269	0.375865	0.598027	0.799244	0.964307	0.44539	1.4988	0.999321
0.601791	0.66812	1.08019	0.756691	0.862491	0.870404	0.759117	0.880799
0.740251	0.916743	1.26896	1.10423	0.700719	0.773891	0.483537	1.30049
0.964103	0.573807	1.22402	1.47665	0.79428	1.20019	1.08689	0.51427
1.19407	0.424792	1.1259	0.852856	0.847577	1.27655	0.826304	1.15456
0.927941	1.3991	0.983151	0.999622	0.728968	0.790482	0.548331	1.04577
0.998877	1.1619	1.7893	0.954008	0.583992	0.918624	1.48839	0.746101
1.06532	1.11138	0.574865	1.22004	1.11376	1.65865	1.21635	0.89517
0.563944	0.840835	1.23645	1.28202	1.04887	1.62387	1.09648	0.607224
0.888393	1.13194	0.788937	0.912559	0.93081	1.39531	0.783638	0.705553
1.15411	0.987013	0.918272	0.91058	0.845444	1.05436	0.846253	1.16218
0.770301	0.705784	0.903799	1.03819	0.824417	1.10623	3.24435	0.748499
2.85492	1.10138	0.57304	1.00326	0.748874	1.51143	0.462909	1.56514
1.21801	2.00015	0.58867	0.884709	0.791761	1.46419	0.892786	0.541233
0.844239	0.670176	1.28061	1.017	0.704912	1.16757	1.86297	0.889884
0.836065	1.22975	1.87328	1.29819	1.0318	0.942904	1.15825	0.958926
1.30773	0.751528	1.06395	1.12853	0.884033	0.906587	1.20072	1.45869
0.720083	1.14069	0.877027	0.90394	0.868705	1.68628	0.91849	0.860739
0.894291	0.529331	1.16532	0.851534	0.486391	1.33969	1.08394	0.575384
0.565504	0.866839	0.984265	0.952432	0.850665	1.10141	0.974842	1.28523
0.82347	1.11311	1.37282	1.09001	1.04905	1.23587	1.12651	0.801393
0.869665	0.335377	0.857891	0.943137	0.638603	0.619959	1.32471	0.578034
0.974077	0.794299	0.866811	1.14401	0.847655	1.19178	1.73917	0.764299
0.949561	1.3043	2.08915	0.950244	0.825582	1.01993	0.920498	0.986601
1.24792	0.855137	2.59673	1.00111	0.955553	0.946389	1.33053	1.61602

## Sheet: Extended Data Figure 4c
Extended Data Figure 4c: Quantification of STAT1 nuclear:cytoplasmic ratio in Calu-3.
5h		10h		24h		48h
L2K	Poly(I:C)	L2K	Poly(I:C)	L2K	Poly(I:C)	L2K	Poly(I:C)
1.20056	1.35095	0.858765	1.29586	1.22223	0.694424	1.11402	0.889939
1.03327	1.03316	0.876643	0.632793	1.77745	0.729767	0.868973	1.04987
0.741207	1.10472	0.897846	0.990588	1.01472	0.86167	0.526999	1.57323
1.16569	1.09392	1.07598	0.963	0.543932	1.89726	1.55646	0.974921
1.25948	0.678961	0.597097	1.62347	1.12956	1.10748	0.860174	3.21389
0.655088	1.21746	0.963165	1.40263	0.717822	1.6478	1.04524	1.30869
0.542667	0.824055	1.25039	0.990845	1.13114	0.761811	2.50809	1.18147
0.777897	1.26975	0.720085	1.08104	1.04885	1.3961	0.984038	1.06624
1.59736	0.61591	2.02059	0.926845	1.19122	0.924962	1.50184	1.06726
0.578026	0.542247	0.898722	1.0953	1.25067	1.33154	0.78698	1.38173
0.62845	0.664967	1.1193	1.04523	1.30117	0.941699	1.06831	2.02727
1.19732	0.679855	0.95866	0.771783	0.686898	1.5227	1.03341	1.0446
0.832035	1.69015	1.2935	1.14956	0.994105	1.71166	0.79891	1.15871
0.90026	0.901966	0.933689	0.908765	0.989805	2.35059	1.58237	0.611834
0.577912	0.367783	0.78374	1.27923	0.975032	0.693786	0.588787	1.41785
0.740292	0.812404	0.603194	0.998404	1.14538	1.11544	1.14781	1.31033
0.772183	0.980304	0.709624	1.09681	0.878518	0.808929	0.725673	0.737812
0.910093	0.90386	0.606692	0.85767	0.90388	1.56892	0.662795	1.43022
0.880345	1.28485	1.51233	0.931476	0.806368	0.781756	1.50401	1.26594
0.667229	1.04186	1.28325	0.957683	1.11332	1.68281	0.582119	0.790274
0.998267	1.15088	1.03974	0.836247	1.17513	1.3159	1.10938	0.755737
0.808602	0.651829	0.891042	1.01615	0.782022	1.27064	0.745808	1.11373
0.748404	0.656197	0.836383	0.953227	1.06529	1.25133	0.784037	1.56306
0.840503	0.870595	0.918072	0.811517	0.581251	0.956985	0.756079	2.21509
1.23667	1.03725	1.01955	0.931039	0.937365	1.26424	1.50056	0.807786
0.949674	1.34765	1.38489	0.90606	1.07162	1.48623	0.751867	1.12063
0.858209	1.1665	1.03044	0.979038	0.861674	0.827223	1.21378	1.00115
1.15262	1.56656	0.994846	1.19383	1.35607	1.16445	1.301	1.64103
0.369717	1.15996	0.662022	1.84361	1.37121	1.57504	0.923474	1.03462
0.583481	1.22786	0.542093	0.897887	0.552371	1.03992	0.841606	0.963759
0.730083	1.08563	1.00571	0.852874	1.00943	1.27064	0.984826	1.05276
0.888565	0.92322	0.773356	1.04911	0.728225	0.836647	1.25832	0.47671
0.716652	0.928489	0.97436	1.39743	0.931071	0.685539	0.562282	0.546699
0.565234	1.0046	1.02674	0.767916	1.08453	1.16528	0.746557	0.949818
0.78066	0.728048	1.08885	1.08072	0.937749	1.31799	1.00305	0.944131
1.35651	0.734364	1.18957	0.77298	0.927814	1.63711	0.671152	1.32006
0.886141	0.897802	1.0199	1.14339	1.03534	0.535132	1.29685	1.22975
0.843966	1.19126	1.32723	0.974832	0.698384	1.46811	0.747858	1.3245
0.855055	0.534717	0.832573	0.999481	0.949845	0.987896	0.670734	0.928194
0.877016	1.08673	1.00546	1.2357	0.877554	0.891218	1.2388	2.0861
0.311587	0.79334	1.28621	0.994136	0.908449	0.68096	0.834548	1.17592
1.04993	1.56011	0.700267	1.0606	0.72759	0.959964	1.40566	0.912947
1.23401	0.777839	1.24493	0.86909	0.953018	0.361377	1.4588	1.59167
1.07309	0.903198	1.26487	1.33328	1.21975	1.31697	1.51895	1.25996
1.13468	0.963754	1.10536	1.27415	0.744571	1.23298	1.07642	0.978201
0.985236	1.26753	0.93062	0.976083	0.97698	1.09154	1.28628	0.704888
0.854904	0.884426	1.09112	1.20512	1.06002	0.828865	0.942739	1.10728
0.886385	0.994427	0.714808	0.893958	0.730173	1.10498	1.00662	0.827708
0.829163	1.10499	1.06859	0.548205	1.10296	1.25461	0.747308	0.92964
0.961665	1.46028	1.25595	0.965351	0.955021	1.58529	1.12641	1.17029
1.23308	1.2305	1.20741	0.954291	0.784506	1.12149	0.771116	0.942586
0.816799	1.21327	0.466386	0.619789	0.834787	0.919291	0.567995	0.590402
0.887986	1.1332	0.958947	1.03732	1.03796	0.95227	0.890834	0.825226
1.08588	1.35493	0.734492	1.10911	1.33296	0.667815	0.643217	1.74152
0.81744	0.91537	0.620054	1.1366	0.636477	1.11535	0.779479	0.9313
1.18523	1.0339	0.972644	1.20161	0.980295	0.998293	0.946733	1.41645
0.657105	1.07407	0.992801	1.06198	0.884176	1.03291	0.888202	0.952888
1.40512	0.88284	0.980242	1.08868	0.983634	1.22426	1.51128	0.613403
1.35813	0.90195	1.12507	1.06056	1.01764	0.770614	1.1384	0.684534
0.995581	0.773204	0.786522	1.22705	0.864178	2.15651	0.854271	0.938958
0.53472	1.31127	1.21303	0.834811	0.775616	0.948184	0.828768	0.934109
1.08364	0.915811	1.48121	0.961689	0.588763	0.818371	0.627567	1.5747
1.28444	1.38135	1.37005	0.947731	0.512197	1.16575	0.436788	1.15692
1.09992	0.860511	0.936727	0.932994	0.689483	1.54285	1.24604	1.88926
1.11215	0.794603	0.98919	1.15805	1.06636	1.27652	1.47203	1.36481
1.51695	0.669226	1.14029	0.987621	0.837986	0.648856	1.08251	0.736668
1.11502	1.0026	1.272	1.29137	0.77886	1.02775	1.02142	0.762694
1.61255	0.581195	1.00092	0.914177	1.00806	1.38815	1.29832	1.56053
0.961234	0.916213	0.889801	0.799337	0.713774	0.738005	0.97313	1.81104
1.47156	1.16182	1.10842	1.04041	0.895365	0.944995	0.792285	0.621514
1.3809	1.19865	1.04008	1.16856	0.913697	1.34633	0.99588	1.94182
0.989388	0.890771	1.08759	1.08236	0.793551	0.868991	1.29059	1.35992
1.02404	1.06838	1.2824	1.24029	1.06674	0.858096	1.21135	1.48217
0.786207	0.719064	1.08555	1.01424	0.712472	0.874177	0.777025	1.23862
0.789279	1.31821	1.57663	1.11803	0.923377	0.990599	0.916705	0.793958
0.717731	1.60025	1.0164	1.1219	1.14351	1.94528	0.840786	3.43801
1.1915	1.44908	0.741624	0.981753	1.0722	1.04425	1.11244	1.16931
1.04956	0.990864	0.849151	0.683014	1.09989	1.34547	1.00354	1.57582
0.651537	1.11936	0.463993	0.944509	1.02242	1.37917	0.963769	1.60145
0.917546	0.786412	0.919903	0.932367	0.958692	1.53998	1.19517	1.46704
1.08976	0.378149	0.964649	0.708672	0.811334	1.20329	0.916897	1.47786
1.04902	0.826874	0.67445	0.849659	0.990608	1.21858	1.30442	2.27922
0.9147	1.22364	1.42046	1.17747	0.69047	1.44411	0.931613	1.12139
0.584634	1.01545	0.99549	0.903485	0.692354	1.4823	1.06637	0.703871
0.759392	0.762515	0.869025	1.07696	1.00779	0.6851	0.929812	0.890941
1.43582	0.533609	1.02263	1.35705	0.917628	1.16001	1.48892	0.648982
0.825778	0.937777	1.07307	1.0105	1.21806	1.29719	0.723195	0.79751
0.812024	1.03932	1.6276	1.21122	1.09264	1.42274	2.58697	1.27069
1.14432	0.882088	0.816657	1.01802	0.752869	0.798126	1.35613	0.796714
1.01101	0.576621	0.658646	0.603503	0.978024	1.62752	1.02592	1.10229
1.38483	1.09179	0.945935	0.498135	0.845175	1.7217	0.878921	1.1292
1.08397	0.729458	0.734415	1.49277	0.995786	0.720997	1.85756	0.893153
0.89991	0.744507	0.3489	1.40247	1.50412	1.26049	1.68823	0.674837
0.883994	0.725162	0.750136	1.23865	1.09633	0.957407	1.1216	0.791442
0.660791	1.16874	0.847018	1.32377	0.889069	0.982243	0.696122	0.838491
0.948515	1.21142	1.41897	1.12857	0.805157	1.42073	1.51488	1.75265
1.04318	0.727053	1.1165	0.756492	0.645365	0.795958	0.647518	2.04633
1.27065	0.866046	0.646183	0.982534	1.22776	1.07128	0.700236	0.837547
0.978077	0.734418	0.852241	1.74555	0.753025	1.42092	0.780469	0.669828
0.964341	0.658475	1.24119	0.795788	1.00904	0.687843	1.38015	1.37867
0.854164	1.05211	0.884733	1.17786	0.799693	1.66953	1.0659	0.683383
0.803564	0.905606	1.11873	1.16042	0.863248	1.59183	1.51128	1.33802
0.623783	0.594798	1.06706	1.06316	1.02963	0.268607	0.973108	1.47454
0.70543	0.926482	1.18704	0.812075	1.05579	0.657839	0.758465	1.11257
1.09919	0.982501	1.53262	1.02327	1.26845	0.626919	1.01205	1.19873
1.0408	0.681826	1.94842	0.784175	0.737047	1.59214	1.32851	1.40708
0.787707	0.92175	0.71362	0.738741	0.792058	1.16928	1.18565	1.71545
0.544398	0.908771	0.956555	0.784036	0.654962	1.24548	0.783701	0.909085
0.531789	1.07104	1.27795	1.09104	0.724765	0.690482	1.04276	1.09028
1.06408	0.758104	0.870347	0.793749	0.903668	0.562958	0.807153	0.966124
0.713185	1.10511	0.938429	0.830769	1.13121	0.545593	1.45945	1.24344
0.738074	0.669976	1.02007	0.875135	1.50966	1.3577	0.764777	1.79861
1.29948	1.37347	0.985946	1.13568	0.720481	0.905777	1.04239	1.29896
1.02521	0.715093	1.01178	1.65194	0.786057	0.778791	0.651956	2.94794
1.32274	0.602965	1.03842	1.55349	1.38566	0.922666	1.23615	0.771823
1.0631	1.53395	0.988886	0.889459	0.770333	1.37357	0.982666	1.04746
0.853969	0.844254	0.82549	1.18109	1.01461	0.711992	1.0244	1.0896
1.02684	0.815945	0.87762	1.64976	1.40913	1.30709	1.28728	1.09138
0.740671	1.00016	0.768602	0.647808	0.897058	0.781009	0.802844	1.17401
1.49715	1.15221	0.720148	1.2776	0.709505	1.00319	0.656165	0.35436
0.899581	1.5632	0.956795	0.773769	1.05158	0.815431	0.795796	1.08223
0.900577	1.2025	1.58144	1.4164	0.558971	0.736121	1.10941	0.984001
0.925726	4.75742	0.737252	1.00324	0.855335	1.98297	1.27639	1.79623
0.846238	1.06499	1.26861	0.650271	0.546341	1.75371	0.866535	1.09225
1.23547	1.10233	0.99862	1.26222	0.969322	1.46235	1.08324	1.44283
0.955457	0.971191	1.0512	0.892537	0.33865	1.41942	0.725531	1.34588
0.601954	0.948381	1.51886	1.16563	0.724813	1.45878	1.20239	0.851734
1.08177	0.940954	0.720043	0.763649	1.15491	1.78917	0.641294	1.515
1.0738	1.54838	0.745652	1.01245	0.535395	0.863898	1.16759	1.56764
1.01225	1.46918	1.08174	0.889947	0.52086	0.860737	1.2232	1.47665
0.690583	1.54028	0.700895	0.984678	0.899571	1.0156	1.34171	1.45492
1.08591	1.69117	0.949668	1.75488	0.902834	0.710927	1.43476	1.07428
1.2695	0.75469	0.620557	1.26695	0.617921	1.33446	0.904784	0.825592
1.17159	0.697409	1.37593	0.82322	1.90916	0.90543	1.08336	0.985218
1.33748	0.600545	0.780077	1.10487	0.787208	1.09269	0.961395	0.667414
0.998429	0.846059	0.882874	1.28551	0.729904	1.1305	0.890498	0.747858
0.8409	0.88402	0.761756	0.571114	0.59781	0.654322	1.06919	0.733198
0.930968	1.37199	0.959999	0.805086	0.65717	1.37435	1.05376	0.77026
0.885315	0.645259	1.12344	1.21925	0.911511	0.806453	0.827036	0.713789
1.24178	0.958766	1.15269	1.05554	0.639183	1.21306	0.912173	0.30139
1.16068	0.850234	0.826264	1.16985	0.797907	1.76079	0.944486	0.766348
0.933874	0.942561	0.766577	1.16842	0.401198	0.709785	0.587637	0.713549
1.02902	1.02486	0.691957	1.03891	0.967281	1.63784	0.838819	0.6731
0.803554	0.97438	0.726665	0.700219	1.40432	1.39409	0.970396	0.64026
0.744937	1.14822	0.703367	0.741661	0.904123	0.799348	0.826524	0.80032
0.606988	0.671283	1.10679	0.995062	0.87457	1.62882	1.49771	0.844051
0.859057	0.981387	1.27099	0.951989	0.714085	1.14797	1.36849	0.886602
1.66281	1.55077	1.99566	1.37563	1.77341	2.13432	1.24097	1.16353
0.879958	1.01415	1.52291	1.09343	0.723091	1.2256	0.750321	0.779165
0.79536	0.755696	1.40715	1.45049	1.0452	1.43077	0.831927	1.39145
1.04359	0.859959	1.05921	1.37142	1.29319	1.49864	0.75498	1.42754
0.888479	0.808033	1.26185	0.879517	0.731826	1.72693	0.730449	0.873645
0.718923	0.649221	1.34781	0.654808	0.813837	1.10989	0.841032	1.22698
0.945333	0.755956	1.17903	0.911772	1.07474	0.608871	0.694888	1.16867
0.953181	1.0395	1.08876	1.12258	0.91102	1.51149	0.970321	1.58683
1.00518	0.730187	0.741347	1.55578	1.09273	1.04841	1.05727	1.1203
0.805251	0.842921	1.15653	1.00233	0.783785	1.34083	1.15347	1.25429
0.59004	1.37954	0.952707	0.982802	0.777245	1.04532	0.655599	1.62804
0.757674	1.35799	1.2898	1.00878	0.79798	1.22962	1.13705	1.19866
0.615202	0.813829	0.971898	0.838966	0.699789	1.27475	0.665688	1.3749
0.792864	0.875938	1.6372	1.3076	0.790622	0.538895	1.07203	1.0282
0.845302	1.07097	0.915533	1.53811	0.991601	0.884599	0.834617	1.66055
0.807724	0.935265	1.28337	0.916422	0.856762	1.00126	0.730557	0.920172
0.867023	0.895684	0.967474	1.5515	0.832789	0.98302	2.17294	1.46254
1.15758	0.991251	1.01041	0.988624	0.914411	1.42638	1.09256	0.958859
0.956002	0.694243	0.818313	1.20927	0.368997	2.13183	0.709299	1.35299
1.25415	1.00134	1.20956	0.634127	1.21191	1.10304	0.823195	1.31596
1.12813	1.26762	0.994726	1.19653	0.874018	1.70809	1.03415	5.13878
0.540984	1.16326	1.02578	0.934456	0.816312	1.28891	0.493813	0.819304
0.954509	1.22074	1.15444	0.903147	0.857703	1.46163	0.811495	1.0222
1.10011	0.879076	0.848737	0.974463	1.16728	1.15014	0.619614	1.39756
0.948481	1.02774	0.805637	0.896772	1.16202	1.354	0.72003	1.32935
0.829432	0.722591	0.945724	1.50527	0.969899	2.03496	0.763123	2.81367
0.919817	0.634859	0.992689	1.38023	0.720217	1.00077	0.898468	1.20626
1.04222	1.01864	0.701653	0.873394	1.15908	0.770265	3.36664	0.723216
1.05497	0.989794	0.759147	0.810672	0.609196	1.03789	1.00156	1.13183
1.14761	1.07398	1.29222	1.08437	1.12794	1.78684	1.03252	0.358542
1.1384	1.24522	1.51909	1.39491	1.0295	1.9476	0.718877	1.40568
1.17674	1.20527	1.31982	1.09785	0.69003	0.999699	0.791286	0.52406
1.0446	2.11286	1.19873	0.90018	1.0013	1.25487	0.916412	0.971684
0.90104	1.36559	1.13687	1.83075	1.04091	1.14509	1.10805	0.568246
1.00646	4.06496	1.26094	0.905606	1.01427	1.44687	0.740095	1.03205
0.680533	0.530393	1.71545	0.932026	0.746518	1.01904	0.798068	1.34279
1.06347	0.924715	0.654777	1.00998	0.917685	1.55853	0.822014	0.951466
1.04097	0.760646	0.587647	0.89726	1.38957	1.60942	1.06039	1.33781
1.66938	0.927447	1.22494	0.771171	0.905062	1.10671	1.84776	0.351319
1.2367	0.930636	1.24613	1.1928	0.742971	0.873692	1.17726	0.703223
1.22341	0.542017	1.30428	1.11657	1.18827	1.01108	1.04967	1.12951
1.16993	0.846484	0.895266	1.2012	0.673816	1.29861	1.48041	1.26663
1.10738	1.04203	0.984642	0.938204	0.842692	1.23625	0.899331	1.50933
1.09693	1.03096	0.75523	1.70041	1.00029	1.26964	0.622368	0.874458
1.01534	0.980398	1.12296	1.37362	0.882772	0.863091	0.934488	1.54201
0.854665	0.989845	1.30733	0.898446	0.414933	1.24452	1.48408	0.822272
0.5356	1.99215	0.473221	0.881697	0.9011	1.43039	0.613237	1.17796
1.02722	0.890374	0.795478	1.1195	0.930918	1.20679	1.30843	1.52169
1.11184	1.3914	0.900792	0.803175	0.700617	2.06337	1.38197	1.23961
0.740055	0.62394	0.744196	0.939224	0.639072	1.15643	2.10962	3.17616
0.952884	0.883917	0.78303	1.00442	0.988856	0.333307	0.918384	1.44451
0.733912	1.15828	0.734504	0.797849	0.921019	1.42857	0.876899	1.33505
0.788533	0.894401	1.42119	0.942672	1.01483	0.790149	1.15576	1.44684
1.07856	1.21922	1.19574	0.647404	1.04637	0.652994	1.16688	1.2044
0.919121	0.687736	1.24363	0.669533	0.883783	1.64551	1.08476	1.84197
1.013	0.630063	1.0042	0.768147	0.742839	1.69503	0.43511	1.05113
1.44602	0.779862	0.813484	0.833734	0.607449	1.4985	0.977295	0.730411
1.067	1.14069	0.600588	0.952579	1.41897	1.30952	0.972393	3.69887
1.1497	1.51708	0.954667	0.734849	0.876325	4.62586	0.696022	1.40796
0.525916	0.592438	0.604639	0.841162	0.740126	1.21151	1.0268	1.06733
1.27035	1.09654	1.29528	1.44042	1.00441	0.641961	1.59213	0.761773
1.16726	0.69165	1.40302	0.95721	0.986716	0.759653	0.604917	1.16964
0.880297	0.950307	0.645887	1.39485	0.898327	1.66186	0.605129	1.78822
1.02383	0.969986	0.415721	0.832696	1.09833	1.42213	1.61685	0.938869
1.25409	0.984766	0.723173	1.42686	0.723769	1.63258	1.10533	0.611371
1.02034	1.08342	0.747239	1.00588	0.615045	1.22917	0.470659	1.33568
0.805972	1.0065	1.05253	0.997811	0.430752	0.876081	1.10737	1.89843
1.00157	1.35017	1.09078	1.579	0.864827	0.938671	0.81544	1.7859
0.823424	0.818758	0.941689	1.24273	1.0397	1.02113	1.10755	1.11355
1.17388	1.20471	1.1612	1.02423	1.06667	1.05128	1.00606	1.34314
0.889863	1.04348	1.77634	0.854527	0.801746	1.46016	1.0068	0.531141
0.951107	0.889231	0.81008	0.70368	0.788173	0.98556	0.629519	0.869501
0.765351	0.859332	0.818167	0.832203	0.943511	1.26386	1.10154	0.429848
1.29825	0.946433	0.960448	1.0261	0.777198	1.17087	0.941274	1.51334
1.15122	1.30755	1.43159	1.35383	1.11777	1.44791	0.983482	0.552331
1.21118	0.896288	1.07753	0.666607	0.489978	2.97729	0.567606	0.663368
1.10318	0.972502	1.16133	1.16914	1.24111	1.29124	0.72645	0.807564
0.982449	1.24997	0.516169	1.06202	1.1353	1.83002	2.09617	1.30469
0.911709	1.12395	0.862106	1.22211	0.630365	0.851089	1.07075	1.60693
0.917616	1.16984	1.13029	1.78772	0.609414	0.859041	1.10875	1.45737
1.42885	0.757707	0.921406	1.07276	0.667907	0.518145	0.716213	0.751444
1.24541	1.06596	1.02596	1.79647	0.924276	0.95126	0.475496	1.50879
1.03796	0.714934	1.20457	1.4467	0.953999	0.888585	1.68713	1.59548
0.939414	1.00518	1.22339	2.0145	0.829221	0.643273	0.773648	2.30535
1.39853	0.978214	0.515558	1.05508	0.871272	0.915637	0.444866	0.823098
0.415497	0.690286	1.4382	0.559242	2.29652	0.679453	1.09586	0.76779
1.15905	1.34858	1.02888	0.787162	1.19188	0.885378	0.626062	1.07777
0.94839	0.87736	0.869574	1.43225	0.70313	2.32089	1.56695	0.776552
1.00852	1.39163	1.02299	1.21604	0.890778	1.32569	0.754601	0.909083
0.625258	1.13252	0.643524	1.00004	1.11905	1.1143	0.928163	1.25313
1.03161	1.01786	0.752081	0.882658	2.3197	1.45909	0.574588	0.542613
1.6467	0.725027	1.91786	1.87535	0.606076	1.56922	0.604516	1.51581
0.946377	1.01047	0.908955	1.12619	1.29283	1.62826	1.14684	1.22432
1.09933	0.987926	0.9741	1.36824	0.683086	1.3374	0.93765	0.799733
0.688357	1.09863	0.944428	0.903247	0.990584	1.21644	1.17928	1.50625
2.78148	0.906471	0.698646	0.783728	1.06894	1.12992	0.599322	1.0053
1.6243	1.39844	1.40395	1.20288	0.660349	1.68815	0.734239	1.16287
0.672477	0.911445	1.90997	1.02478	0.626564	1.50369	1.30986	1.58295
0.827481	0.977253	0.9694	1.29414	0.695791	1.68306	0.913561	1.0829
1.10739	0.902525	1.03682	0.697974	0.963072	0.705654	0.807202	1.55915
1.21089	0.937028	0.499034	1.4112	0.723318	1.25845	0.674231	1.46513
1.5807	0.918158	0.740341	0.408814	1.17547	1.03529	1.54651	1.50612
1.0115	1.07645	1.32571	0.947266	0.730757	0.615711	0.756686	1.4298
1.62988	0.697336	1.08068	1.11505	1.04727	2.13682	0.711559	1.17672
1.05871	0.89612	0.801797	1.50847	0.496319	0.970588	0.780124	1.47918
3.63263	1.10915	1.00421	0.975397	0.666074	1.02395	0.853421	1.47765
0.635093	1.04305	0.832159	0.784502	0.783485	1.23018	0.820259	1.26192
1.74043	0.934121	0.631322	1.34397	0.699424	1.24854	0.967624	0.413009
1.07741	0.809296	0.967414	0.858374	0.777844	1.67661	1.52491	1.5769
0.649091	1.13206	1.34257	0.879247	0.661477	1.67666	1.48873	1.46442
1.07846	0.967392	0.73051	1.17791	0.588406	1.74413	0.759896	0.352003
0.764545	0.912175	0.905982	0.906493	1.06898	1.47772	1.17346	1.67412
0.862655	0.990098	0.508624	1.13779	0.846293	1.18294	0.72029	0.87745
1.18444	1.25771	0.796248	0.893898	1.00113	0.756547	2.28553	0.573641
1.56104	0.938184	0.408895	0.995104	0.886621	1.48715	0.618014	1.83566
1.20311	0.93634	1.78003	1.10272	0.646001	1.75323	1.06498	0.702186
1.60111	1.11598	1.27635	1.09523	0.589225	1.21096	2.10033	1.19111
1.46898	0.924262	0.899786	0.921881	0.869271	1.37244	1.07405	1.78539
1.0452	0.758679	0.815733	1.03082	1.05853	0.834738	0.642301	1.62704
0.913458	0.858534	0.822104	1.25056	0.934624	1.39573	1.11626	0.229337
0.765747	1.20211	1.07542	0.902447	0.788931	1.22136	0.938014	0.754522
1.10417	0.986836	1.22276	1.15474	1.2847	0.658513	1.15637	1.30817
0.943246	0.750871	1.10523	1.01563	0.863455	1.04997	0.369019	0.674742
1.1875	0.781783	1.37795	0.947737	0.911106	1.30021	0.986129	1.03261
1.18801	1.24056	1.19266	1.21106	1.14391	1.2286	1.13203	1.87056
0.723639	0.748963	1.1383	0.701786	0.789627	1.4002	1.15302	0.392054
1.48496	1.13788	0.916357	0.873284	1.22635	1.37927	0.674018	0.627561
4.2266	0.861398	0.7901	0.601609	1.08215	1.32575	0.683124	0.897727
1.00934	0.823027	0.878103	0.935998	1.18573	1.26146	1.0732	1.01948
1.09716	0.600153	0.908662	0.685524	0.979179	1.65896	0.947646	2.05099
0.576698	0.897294	0.706311	1.2544	1.07455	1.04376	1.13598	0.865562
0.980393	0.573588	0.890332	0.843668	0.839497	1.05731	0.54072	1.25152
0.491191	0.585118	0.840667	0.88808	0.922453	1.13615	1.39598	0.957594
0.989619	1.14609	1.1139	1.16771	0.794452	1.44287	1.22737	1.76501
1.03797	1.39506	1.06248	1.28473	0.915792	2.36985	1.29538	1.3623
0.708066	1.04528	0.899168	1.13057	0.662278	1.1308	1.57167	1.1668
1.11568	0.859183	1.157	1.08408	0.680717	1.29133	0.871623	1.0192
0.773785	1.03275	0.836268	1.12674	1.00802	1.10866	0.903481	0.609211
1.06271	0.879693	1.11812	1.02485	1.05516	0.849832	1.01677	1.21645
0.957626	0.924186	1.33256	1.05877	1.41604	0.60343	0.892171	1.05709
0.809026	1.24811	0.954108	0.740549	1.01988	1.00374	0.865732	0.698059
1.26679	0.88571	1.34902	1.21025	0.827168	1.29995	0.654089	0.766796
0.849674	0.807032	0.966665	1.11403	1.10742	1.67473	0.712955	1.43413
1.3049	0.9648	0.712624	0.957362	1.02329	1.22058	1.47623	0.44936
0.833859	1.00773	1.30692	0.341608	1.19399	0.954512	1.22611	0.84175
1.2437	1.0775	1.05725	1.46056	1.01223	1.07249	1.21166	1.12144
0.974399	0.940022	1.16387	1.05788	0.689446	1.2305	0.774696	1.5587
1.22125	0.931502	1.34317	1.12739	0.957529	1.5368	0.694276	1.2869
0.987676	0.896604	0.577045	1.47793	1.0264	1.06006	0.48599	3.36973
0.950587	1.4915	1.13331	1.33461	0.786094	1.31256	0.975783	1.11443
0.760105	1.14125	0.868054	0.928379	0.653292	1.29937	1.34547	0.900659
0.536474	0.754796	1.00993	1.45578	0.912945	1.10237	0.932211	1.35035
0.733436	1.52723	0.888392	1.26545	1.13565	0.36306	1.52984	1.32663
0.798232	1.2677	0.318773	1.37445	1.04309	0.887282	1.05805	1.22733
0.896107	0.887027	1.45109	0.88322	1.02041	1.07009	0.94941	1.09803
0.705245	1.40473	0.882315	1.34782	1.22066	0.931929	1.01578	1.2754
0.32344	1.07012	0.627025	1.01297	0.810301	0.956782	1.00243	1.8715
0.572223	0.780231	0.983818	1.34844	0.856201	1.58729	0.653114	1.61255
0.458564	0.771641	1.03326	0.802067	1.18414	0.349119	1.07215	1.97578
0.809261	0.638116	0.877625	0.662969	1.0504	1.58998	1.1141	1.64949
0.796848	1.37499	0.912351	1.07154	0.810973	1.01231	0.793931	1.05599
1.06066	0.608711	0.829416	1.55523	0.896727	0.955841	0.850617	1.7241
0.925081	0.966768	1.54448	0.537346	0.991559	1.4719	0.702451	1.87292
1.04677	0.695637	1.13345	0.667827	1.11151	0.731172	0.952151	0.827982
1.03839	1.10653	1.03221	0.992571	0.993469	1.09188	1.03744	1.29456
1.34953	2.79329	1.1903	0.893988	0.955012	0.310616	1.4397	1.235
0.746188	0.979392	1.35807	0.929818	0.822895	0.910678	0.990191	0.964026
1.03826	1.03962	1.18876	0.79562	1.24357	1.46817	0.971475	2.81664
1.22908	0.829514	1.08186	0.879396	0.584762	1.10538	1.13816	1.33942
0.98502	1.39087	0.963332	1.01653	0.981234	0.30729	1.1633	6.99323
0.589593	0.652653	0.738774	1.32435	0.75201	1.24417	1.19715	0.860236
1.18825	0.943482	1.16063	0.641478	0.867757	1.30682	0.543933	0.915788
0.798363	1.057	1.63212	0.873082	0.802696	1.54464	0.563417	1.26918
1.06453	0.794217	0.897556	1.12368	0.694794	1.17053	0.682302	1.69088
0.823721	0.920636	0.978614	0.806274	0.912073	1.08589	1.06733	1.24608
0.82096	0.898509	1.00958	0.703961	0.808917	1.50905	1.11526	1.38182
0.640831	1.40458	0.7844	1.30442	0.835265	1.20318	0.654997	1.28206
1.09048	1.0123	0.718331	0.823981	0.928231	1.27109	0.841174	1.46167
1.00158	0.869276	1.34696	1.05252	0.727746	1.14338	1.02978	0.876605
0.672137	0.816174	0.971723	1.35301	1.40153	1.4899	0.911029	1.45978
0.72724	1.37598	0.628524	1.18121	0.667137	1.30069	0.535266	0.680164
0.749355	0.810413	1.03983	1.83493	0.855535	1.62191	1.26932	0.970945
0.809093	0.920211	0.936609	0.772306	1.00162	1.01983	1.10124	1.32767
0.895446	0.954318	0.343948	0.997295	1.13764	1.50127	1.293	0.782539
1.20536	0.91425	1.00975	0.806829	0.607243	0.973109	0.893372	0.900722
1.10579	0.922779	0.825125	1.06934	1.30796	1.82524	1.20822	1.18532
1.04042	0.775207	0.865509	0.813803	0.868287	0.72433	1.07157	1.74078
1.00818	1.08526	0.949046	0.956539	1.07922	1.22979	0.853704	1.30957
0.630509	1.28529	0.89496	0.732222	2.10875	0.730903	1.00859	1.07557
0.590026	0.481552	0.941375	1.19377	0.707089	1.49863	1.0454	1.02581
1.0283	1.11058	0.853157	1.01592	0.964406	0.619371	1.19099	0.824909
0.96685	0.986696	0.719868	1.0883	0.917209	0.964276	1.04591	0.926269
0.614293	1.14854	1.52339	0.850692	0.63529	2.31799	0.511705	1.10319
1.1185	0.905752	1.4894	0.805961	1.17641	0.968228	1.01504	0.402446
0.680794	0.602402	0.913582	0.753989	0.642334	1.64347	0.717046	1.26237
0.97322	0.843158	1.10228	1.0308	1.10397	0.991605	1.0739	0.49231
0.651463	0.794073	1.06359	1.05419	0.82515	1.08873	0.831493	3.36202
1.06598	0.487916	0.641435	1.42952	0.689414	0.870172	1.16577	1.63563
0.846453	1.36643	0.981021	0.880524	1.1865	1.40796	0.936159	1.33917
0.964901	0.940763	1.22766	1.21438	0.803155	0.890108	1.54436	1.14423
0.949664	0.790065	1.53772	0.942641	1.21676	0.798575	1.26921	0.829843
1.0022	0.737761	1.17582	0.846876	1.42747	1.32552	1.16123	1.45426
0.639583	0.798728	1.34216	1.08462	1.07694	1.19143	0.806975	1.00386
1.72353	0.969597	0.988574	1.25169	0.874695	1.32519	0.914529	6.9437
0.836255	0.466807	1.13217	1.27375	1.12125	0.971368	1.12773	1.51929
1.16992	0.916621	1.17333	0.934829	0.857027	0.942196	1.15281	1.18114
1.16023	0.836952	1.20499	0.732248	1.08467	1.56018	0.726378	0.532909
1.22783	0.997208	0.848255	0.982171	0.821497	1.05206	1.22223	2.48822
0.84536	1.13724	0.606813	0.912406	0.594633	0.804515	1.51155	1.28513
1.24986	0.881971	1.86908	0.952595	2.45073	1.46016	0.981851	1.68083
0.907965	0.922492	0.890645	1.56941	1.01592	1.68648	1.25848	1.2665
1.0344	0.83237	1.81875	1.56819	0.589636	1.42639	1.04086	1.42597
0.893198	0.976622	0.562329	0.691207	0.935798	0.862115	1.12962	1.21257
1.06853	0.744164	0.861276	1.05571	0.879796	1.12354	0.866858	1.13584
1.47671	0.837848	1.01887	1.14361	0.756799	0.995757	0.29266	1.15513
0.863332	0.866026	1.1193	0.948125	0.940375	1.20146	1.07298	1.32823
0.717167	0.817723	0.823231	0.801588	0.834144	1.17125	0.798641	1.32154
1.07383	1.99642	0.930637	1.08607	1.52971	1.11712	1.68042	1.91549
0.776355	0.957014	0.97368	0.81561	1.11832	1.01792	0.887295	0.537568
1.10365	0.535274	1.36193	0.813633	0.833984	1.2681	0.812346	2.33069
1.12008	1.35666	1.06403	0.934821	0.993036	1.34242	0.852193	1.17725
0.787409	0.685518	0.715915	1.18046	0.747621	0.61868	1.28683	1.39748
0.694759	0.815887	1.14578	1.42859	1.05276	1.14875	1.1554	1.33166
0.879932	2.55961	1.24378	1.1896	0.885262	1.19655	0.9008	1.23449
0.912444	1.31966	1.10063	0.858973	1.05427	1.23889	0.785332	0.996088
0.691228	1.04259	1.46476	1.00839	0.891664	0.401897	0.982313	0.391248
1.36878	1.11971	0.914498	1.03589	1.09191	0.979209	1.18591	1.03893
0.966698	1.46524	2.28802	0.980323	0.697763	1.25666	1.08351	0.604543
0.760645	1.17848	1.14425	0.919097	0.955804	0.718115	0.999714	1.31088
1.04522	0.874825	0.974546	1.091	0.902555	1.37956	0.633652	1.16654
0.887703	0.804305	1.08503	0.908857	1.13145	1.56544	0.66795	0.722214
0.972745	0.95898	0.910534	0.964638	1.14836	1.00471	1.12311	0.910788
0.76584	0.57072	0.820953	0.852965	1.0458	0.939087	0.980359	1.13988
0.934747	0.788971	1.33057	1.12878	0.875143	0.58133	1.09442	1.24706
1.25184	0.675047	0.881698	0.996162	0.710175	2.16787	1.0379	1.19002
0.831574	0.787782	0.68597	1.42167	1.03676	1.13162	0.795988	0.848654
0.806734	0.986049	1.26242	1.03092	1.00783	1.6357	1.4286	1.41819
1.30049	0.83429	1.13535	0.891348	0.67891	1.18153	1.1528	0.944126
1.158	1.00031	1.09145	0.671215	0.893228	1.625	0.785034	1.06471
0.911911	1.52194	1.03188	0.714958	0.767835	1.21008	1.26476	1.37162
0.48894	0.824612	0.91168	0.786994	0.750813	0.611944	0.821603	1.94254
1.5403	0.79996	0.888837	1.07521	0.725481	0.974114	1.29759	2.58259
1.09538	1.15054	0.968508	1.05538	0.932383	1.82627	0.631717	1.41716
1.11886	0.867207	0.83196	1.03682	1.35769	1.23432	1.02302	1.30674
1.23264	1.13821	0.869731	1.91042	0.752147	1.12755	0.862662	1.23459
0.846455	1.14952	0.581556	1.53491	0.834069	1.23622	0.883231	1.39374
0.879224	1.38205	0.669713	1.35867	0.802775	0.892619	0.89695	0.683191
0.510155	0.889675	3.28151	0.957311	0.880172	2.70576	1.23034	0.84262
0.848629	0.982758	1.19557	1.25546	0.658734	2.75638	0.644723	0.716623
0.892247	0.768583	1.01761	1.41751	0.584161	1.32225	0.614224	0.582147
0.924594	1.04197	1.09239	0.8958	0.842084	1.44471	1.78159	0.648198
1.0565	0.862207	1.23201	0.974634	1.32439	1.08612	1.59685	1.32073
0.795641	0.973564	0.893709	0.808386	0.860728	2.57395	0.958121	1.39629
1.11407	0.610187	0.886002	1.31105	0.957834	0.643901	0.95528	1.5443
0.836941	0.843419	0.367998	0.969954	0.834865	1.03835	0.608009	0.971818
0.794108	0.755721	0.995597	0.915669	0.694566	1.0498	0.867849	1.07946
0.89195	1.20286	0.782432	1.17802	0.692887	1.09326	1.10822	0.780253
1.17297	1.0337	0.771638	1.39449	1.04688	0.648269	0.85735	1.59466
0.992886	0.773763	1.96614	1.04013	0.641427	2.23404	1.17529	1.05312
0.82411	0.548277	1.95757	0.856612	0.786687	1.36018	0.717083	0.684117
0.807521	0.901769	1.02422	0.761014	1.27648	0.918018	0.980883	0.593661
0.847304	0.919678	1.34011	1.13665	0.750871	1.04588	1.2549	0.519562
0.828202	1.0488	0.822578	1.32982	0.828047	0.829918	2.38796	1.41467
0.966248	0.780654	1.27349	1.6033	0.964021	0.855868	1.11048	1.03785
0.974865	0.892623	0.983178	1.03159	1.35072	2.13985	1.16473	1.20695
1.08236	0.696479	1.84386	0.910766	0.55596	0.833256	0.812808	1.49303
1.16548	0.96274	0.817604	0.79415	0.960007	2.51755	0.920125	0.923439
0.921809	0.909038	0.644783	0.903392	1.26562	1.08093	1.0501	1.08536
0.902915	0.803191	1.4642	1.39983	0.96367	0.574185	1.00927	1.04302
1.22031	0.911015	1.04237	0.955127	0.974426	1.05184	1.1764	1.22066
1.18984	1.42886	1.22357	0.758062	1.04731	1.79326	0.906434	0.8252
0.873885	0.848998	0.771444	0.884817	0.675447	1.35098	1.75165	1.96954
0.954654	0.885815	0.865711	0.999993	0.959939	1.02605	2.65786	0.822893
1.12786	1.30895	0.746311	0.815023	1.19213	0.953155	0.804	1.17205
1.10138	0.908644	1.45349	1.0151	0.598782	1.33159	0.882204	0.965232
0.64847	0.62701	0.845425	0.988216	1.08292	1.52622	0.586705	1.42398
1.63088	1.31208	0.770264	1.40701	1.16412	2.85816	0.918823	0.884577
0.770231	0.304855	1.41023	1.11614	0.613	0.894012	0.872335	1.11152
0.962326	1.50286	0.902476	0.838638	0.709861	1.17577	0.986219	1.39649
0.927983	1.50619	0.772769	1.30303	1.20148	1.1089	1.58625	1.25061
1.5147	1.06077	0.937838	0.944031	1.10096	0.987558	1.15216	1.96459
0.97777	1.81105	1.29039	1.13	0.862348	1.47249	0.934002	0.728884
1.0045	0.913812	1.33272	1.31056	0.453855	1.75149	1.14213	1.01232
1.23285	0.99497	0.781645	1.02901	0.629627	0.795901	1.16662	1.13376
0.772531	0.922983	0.897219	0.784416	0.843534	1.31539	1.03966	0.852132
0.754289	1.14435	1.83725	1.66221	0.790457	1.06861	0.755251	1.51241
1.06667	0.943599	1.23141	1.28368	0.951957	0.961692	0.923161	1.3258
1.17564	1.07244	2.22121	1.40885	0.908665	1.97288	1.10184	1.41868
1.06214	0.916966	0.70085	0.894036	1.05413	0.972131	0.993124	1.63
1.42447	0.68716	1.15522	0.895504	1.36246	1.18922	0.974199	0.865622
0.645075	0.956007	0.881223	0.916202	1.02668	1.76451	1.56033	2.00088
1.01917	1.54599	0.712626	1.08952	0.873693	1.74301	1.34432	1.49937
1.07794	2.24983	0.759812	0.819439	0.921949	0.831336	0.789692	1.52404
1.06871	1.32554	1.32659	0.951865	0.469047	0.759237	1.33377	1.67243
1.19577	0.811845	0.784366	0.950661	0.970146	0.829827	1.04358	1.29987
0.700577	1.26817	1.01227	0.863138	0.463747	0.81824	0.822987	1.20278
1.01586	1.34869	1.26555	1.00687	0.885391	1.41546	1.25672	1.15319
0.792109	0.988129	0.523127	0.930974	0.612747	1.63019	0.935908	1.13247
1.17444	0.97673	0.770813	0.796818	0.869603	1.18318	1.08966	1.02296
0.869179	1.01777	1.04952	1.05136	0.677536	0.942648	0.884463	1.41847
0.698937	0.780173	1.58968	1.06047	0.964449	2.16839	0.920691	1.60043
0.899802	0.890402	0.86257	1.71277	0.580432	1.4988	1.53119	0.918547
1.03017	1.027	1.58394	0.95664	1.22231	1.2823	0.723133	1.19685
1.19299	0.928714	0.675889	1.16627	1.17392	1.36292	1.31298	1.94892
1.15343	0.785912	0.879285	1.11898	1.35369	0.923091	1.89476	1.30528
1.01697	1.04862	0.882285	1.48776	1.27833	0.981966	2.2629	1.56578
1.13692	1.13371	1.68478	1.13962	0.698345	1.11113	1.22585	1.25328
1.7967	0.853279	1.07228	0.757999	1.04244	1.56449	1.27573	1.29919
1.23004	0.905617	0.67652	0.968945	0.752593	1.73252	0.9643	0.643205
1.17895	0.994163	0.964431	0.970548	0.66882	1.68892	1.67126	1.50158
0.999717	1.58833	1.40537	1.15253	0.504954	0.860446	0.917212	0.805121
0.713293	0.774755	1.13107	1.41321	0.847385	0.864203	0.875314	0.993415
0.886126	0.900438	1.29075	0.80486	0.949167	1.07953	0.800251	1.24621
1.40369	0.7954	1.10619	0.722908	0.892075	0.894675	1.58157	1.64487
1.66541	0.662667	1.68852	0.836424	0.718915	1.26581	0.68166	0.57065
0.965501	0.91603	1.21139	0.9168	0.600693	0.664475	0.847499	1.40863
0.725783	0.569231	1.48241	0.87226	1.29571	0.943125	1.11873	1.09956
0.991998	1.06791	1.20383	1.20895	0.986568	0.627229	1.18325	1.02846
1.14447	2.4221	0.7909	1.12868	0.91328	2.50181	1.45171	1.66051
1.58225	1.37173	1.05998	0.696728	0.993496	1.2848	0.877173	0.535435
1.00082	0.739305	1.37253	0.817849	1.17376	1.19029	0.972655	1.53804
0.752412	1.39585	0.753854	1.04955	0.513396	1.23668	0.711516	0.94716
0.984812	0.89105	0.885144	1.1381	0.916502	1.16034	0.192645	1.52106
1.15316	0.336427	0.860391	1.10423	1.14124	1.24862	1.3247	0.747294
1.01724	1.15217	1.05293	0.82023	0.707937	0.840443	0.767465	1.23648
0.773109	1.32125	0.925662	0.948211	0.871026	0.824381	0.818002	0.978524
0.840669	1.46127	0.74257	1.29458	0.794021	0.793817	1.13089	0.958103
1.189	0.643949	0.899322	0.66809	1.02386	1.22294	0.764476	1.80865
1.24152	1.34007	0.93919	0.853777	0.878482	0.969892	1.07899	1.36082
1.13538	1.23456	0.882931	1.58096	0.785009	1.38696	0.934453	1.47299
0.96887	1.50252	1.62151	0.728888	0.56836	0.745442	0.70395	1.26605
0.816249	0.855326	0.976487	1.02788	0.972841	3.67906	1.28916	1.53313
1.24394	1.15745	0.564948	1.07656	0.789118	1.57412	0.811332	0.680055
1.0982	0.818383	0.773442	0.836373	1.21899	1.56543	0.89795	0.850198
0.725943	1.06871	0.939713	1.09683	0.761114	0.913353	0.923823	1.78045
1.12734	0.856339	1.05386	1.19792	0.846836	1.12751	1.08198	1.21166
0.825455	0.695104	1.00141	0.925942	1.04713	1.09332	1.40365	1.19099
0.893465	0.934594	0.908012	1.12138	1.03068	1.0097	1.50841	1.295
0.890368	1.24233	1.86126	1.04904	0.679492	0.825362	1.8844	1.34521
1.03329	0.924536	0.893696	1.12122	0.725213	1.90273	0.877517	1.19115
1.12939	0.865412	1.11443	1.42369	0.702027	0.548607	0.838381	1.42812
1.17575	1.1622	1.07286	0.954122	0.869719	0.989136	1.01464	1.52944
0.569109	0.420562	1.11875	1.12968	1.09065	0.996725	1.63241	1.1587
1.00123	0.756787	1.22178	0.995685	1.12239	1.59783	0.681339	1.00514
0.869753	1.34847	1.11373	1.00125	0.866917	1.10257	1.69284	0.883208
0.87971	0.758714	0.793673	1.08184	0.925172	1.30256	0.701377	0.950503
0.967685	0.776525	1.37077	1.78457	0.719695	0.879409	1.03704	2.07083
0.930062	1.07619	0.926663	0.815237	0.731906	1.16439	0.607861	1.32421
1.05316	1.40469	0.770496	0.915177	1.09243	1.31401	1.83426	0.709527
1.39129	1.11336	1.04815	0.976211	0.864359	0.78816	1.09128	1.39966
1.1175	2.00955	0.96199	0.928907	0.869896	1.36358	1.00596	0.669543
1.07036	0.681079	2.53227	0.576556	1.32133	1.04751	1.07085	1.19934
1.15201	0.624181	0.859979	0.917701	0.85533	1.38138	1.22465	0.741433
1.35156	0.731607	1.64549	1.20939	0.895746	1.44164	1.65628	0.998388
1.05075	0.535803	1.11498	1.14817	0.80199	1.11978	0.98828	0.744947
0.703971	1.17441	1.05924	1.13787	0.585686	0.791438	0.773788	0.857028
0.815433	1.06148	0.872761	1.1514	1.13053	1.00664	1.09169	0.722258
0.882782	1.34548	1.03964	1.40078	0.858889	0.792944	1.02019	1.03454
0.848828	1.0387	1.11155	0.743626	0.699725	1.02181	0.815707	1.48415
0.895873	1.4459	1.02961	0.80535	1.33645	1.84223	1.39562	1.05661
1.21414	1.50266	0.846208	0.805355	1.07524	1.08549	1.33967	2.3006
0.726413	0.729684	0.626041	0.833853	0.780082	1.5532	0.520266	0.869986
1.01463	3.36643	0.963371	1.04598	1.27198	0.87362	0.75575	0.609542
1.08282	1.43567	0.746424	0.867554	0.900646	1.36384	1.29032	0.910059
1.15699	1.20857	0.72224	1.12749	0.872428	0.819639	1.06671	1.23715
1.11561	0.755717	0.782394	0.836507	1.2844	1.11758	0.97315	1.53409
1.07454	1.07485	0.664432	0.875592	0.777476	0.983365	0.742388	1.51737
2.31097	0.877038	0.921824	0.886279	0.958239	0.856937	0.993818	1.05661
0.829217	1.26723	0.775955	0.975802	0.615912	0.901785	0.773203	0.814001
0.662102	1.43652	1.48876	0.985085	0.547783	0.881768	1.39667	0.908407
0.914756	0.87785	1.23514	1.28764	0.97595	1.47324	1.06042	1.33037
0.923168	0.677611	1.04723	1.56799	0.70781	0.931329	1.14877	1.12521
0.87131	0.809299	0.416507	0.72097	0.917467	0.76834	1.22365	0.621564
1.03095	0.912312	0.857633	0.739523	0.863798	1.28595	1.32604	0.638095
1.03075	1.05012	0.591138	1.08566	1.29404	0.933938	1.11904	0.665569
1.83347	0.903785	0.832402	1.01866	0.478525	1.03111	0.934673	0.691047
1.08734	1.01502	0.775306	1.18362	0.826794	1.62344	1.33217	0.738782
0.865144	1.00484	1.18141	0.970897	0.843947	1.05338	1.14681	0.320037
0.860497	0.823964	1.15828	1.32529	1.03625	0.787514	0.922753	1.29191
1.21235	0.911982	0.90403	0.632475	0.762885	0.809904	1.42	0.510423
0.653664	1.40436	1.19457	1.04435	0.942534	1.21229	0.965268	0.953157
3.01709	1.29207	0.923278	1.36582	1.05232	1.60659	0.937763	1.11082
0.679822	0.970184	0.744005	0.781616	0.927239	1.15346	0.844504	0.461298
1.33365	1.09642	1.18304	0.604287	0.748808	1.29895	1.00231	1.25305
2.2549	0.744472	0.857588	0.873191	0.977445	0.930647	0.959914	1.10562
1.39477	0.868689	1.04264	0.850263	0.704987	0.789062	1.68032	1.50623
1.08862	2.73824	1.2737	0.963415	0.807972	1.22643	1.22874	0.873019
1.06098	0.883814	1.54347	1.06857	0.80529	1.24197	0.875772	1.02698
0.841124	1.22098	0.906795	1.03157	1.08202	0.846157	1.0213	0.465524
1.53879	1.25377	0.730857	1.00179	0.971617	0.942797	0.604242	1.41104
0.812214	0.691537	0.830981	0.926423	0.832432	1.0861	0.900616	1.23603
0.653786	0.834881	1.38924	1.02404	0.911022	1.18873	0.662486	0.721945
0.629102	1.22684	0.932971	1.14997	1.0034	1.68049	1.40725	2.20712
1.0191	0.93875	0.690022	0.703536	0.837611	1.39158	0.920988	0.975076
0.862213	0.609882	0.684002	0.93509	0.856239	1.04362	0.862132	1.37796
1.0616	0.829031	2.19832	1.31396	1.0664	1.0191	0.885759	1.20811
0.716494	0.991358	0.830401	0.862153	0.860426	1.35749	1.21969	0.655116
1.24746	0.995299	1.05024	1.07463	0.940553	1.30028	0.687698	0.968755
1.23067	1.15121	0.875246	0.776835	0.890331	0.809863	0.932698	2.3187
0.94844	1.12703	0.805417	1.03102	1.00075	1.21627	0.944703	0.941123
1.10874	1.78727	1.05766	1.28002	1.61894	1.00328	0.88698	0.78669
0.866726	0.440749	0.742029	0.956932	1.00705	1.19666	0.994276	0.613349
0.847137	0.988071	0.906446	0.844902	1.06064	1.82966	0.868895	0.82199
0.749169	0.889561	1.08843	1.10431	1.06654	0.81899	1.40549	1.14102
1.077	0.89822	0.680702	1.27336	0.886509	1.55933	1.3109	1.19597
0.792396	1.21656	0.841939	0.721006	0.566553	1.49793	1.27453	0.576032
1.4984	1.01293	1.06029	0.895911	0.957558	0.366057	1.30681	1.4067
1.41261	0.971367	0.982264	0.896254	1.39378	1.26823	1.00126	0.639109
0.875171	1.20404	0.903049	0.672793	1.19586	1.0106	0.557095	1.16294
1.22163	1.23798	0.859183	1.16393	0.829364	1.69811	0.957185	0.881448
0.866057	0.732631	0.918865	0.91695	0.968648	1.32278	1.07811	1.58627
0.463677	1.0497	0.89325	0.581119	0.68222	1.5409	0.909041	0.779157
1.27833	1.0805	0.848304	1.1044	0.991815	1.05923	0.850704	0.502991
0.754388	1.00491	1.176	1.64553	1.18814	1.14291	1.19555	0.861629
1.02727	1.00835	1.05784	0.670886	0.850596	1.79078	0.843387	1.02743
0.703748	1.1323	1.69311	1.15596	1.6114	1.06959	0.574282	0.530946
0.704048	0.855701	1.33781	1.29612	0.781692	1.24452	0.930642	1.26503
0.669198	0.958942	1.21192	1.19377	0.545618	1.44035	1.70189	1.3875
1.03924	0.574096	1.25456	1.78822	0.980802	0.652967	1.58144	1.69092
1.03531	0.719396	0.949243	0.727124	1.31416	0.509418	1.60328	3.52687
0.632378	0.966585	1.15479	1.02713	1.19382	1.58131	0.842526	1.27116
1.07567	0.970784	0.876303	0.977804	0.888861	1.60051	0.829542	1.0747
0.869589	1.28136	0.584299	1.11988	0.699492	1.23188	1.32454	0.984124
1.3917	1.04331	1.76773	1.43331	1.05215	1.15203	0.710586	0.920197
0.71187	1.29063	0.511153	0.941731	1.00539	0.999355	0.46766	0.658406
0.500987	1.22325	1.77812	1.15127	0.835524	1.42977	1.65974	0.973312
0.780703	1.0076	0.864442	0.75995	0.668839	1.00628	1.13892	1.23427
0.809945	0.766231	0.911661	0.764892	0.629594	1.32901	0.745674	0.754923
0.767893	1.50879	1.20524	0.860703	1.37487	1.38182	0.737937	0.66995
0.655649	1.19989	1.08807	1.43168	0.713032	0.861073	0.843468	1.11884
1.15232	0.857408	1.74131	1.08759	0.874558	1.14724	1.90317	0.540668
0.985348	1.2142	1.10575	1.80321	1.09059	0.735821	0.716396	0.740498
1.37571	1.05194	1.00602	1.01589	0.65028	2.37811	1.72269	0.953297
0.805145	0.4625	1.22478	0.84924	0.841772	0.842127	0.961447	1.60374
1.03499	1.14622	1.12822	1.08813	1.01904	0.982627	0.864266	0.939705
0.966759	1.43882	2.1332	0.937464	1.15862	1.39146	1.40039	0.787521
0.927355	0.929344	0.339051	0.924401	0.796386	0.874272	1.18654	0.691206
0.681883	1.12878	1.17694	0.621625	1.14584	1.09212	0.679697	1.87323
0.545747	1.36536	0.793721	0.826659	1.04992	0.811327	0.689551	0.954847
1.86015	0.438667	1.73245	1.22677	1.10819	0.435891	0.733495	0.803341
0.775933	0.72556	0.634672	1.02936	0.517128	0.751022	0.98189	0.943074
1.27848	1.02334	0.81781	0.683974	0.74461	2.46094	0.920655	1.73419
0.915443	1.08934	1.02464	0.847705	1.24232	0.745225	0.785632	0.438166
0.851174	1.30688	1.64388	0.582458	1.42972	1.67861	1.53864	0.62292
1.12476	1.21364	1.06259	0.942046	0.873153	0.880423	0.619829	2.05941
0.875519	1.22847	0.855207	0.86975	1.47409	1.19457	0.950343	0.796169
0.93311	1.4481	1.07352	0.589192	1.05165	1.29827	0.884969	0.746326
0.851734	1.00662	1.79424	0.884282	1.13647	0.740715	0.691838	0.489301
1.05892	1.18129	0.475018	0.839979	0.816967	1.29012	0.62298	1.21989
0.670366	1.77055	1.87184	1.0704	1.44068	1.25031	1.00534	0.964061
0.834906	0.843388	1.59572	0.687789	0.749982	1.20712	0.775881	1.04039
2.08427	0.683525	0.980681	1.05713	0.758222	0.555613	0.504686	1.25963
1.13424	0.957979	1.3836	0.938673	1.08303	1.3871	1.26436	1.0918
0.810536	0.947712	0.865802	1.2187	0.49392	1.16963	1.78315	0.689159
0.890521	0.887361	0.91782	0.889315	1.21685	1.09999	0.943116	0.979595
0.882709	0.843942	1.01272	0.423684	0.821699	1.48202	1.09037	2.29617
0.992158	0.784581	1.57626	0.879342	1.04085	1.06736	0.956341	1.5481
1.03744	1.15602	1.03118	0.912286	1.12954	0.876927	1.21338	1.12513
0.860589	0.637712	0.835928	0.763153	0.926491	1.1532	0.775715	1.11992
0.943312	0.892198	0.561044	0.754894	1.05179	1.19018	1.06026	1.51211
0.886273	0.941221	0.824626	1.0494	0.759376	1.31961	0.83125	1.01218
0.94574	0.849117	0.908781	0.854193	1.22798	0.947757	1.03011	0.716576
0.670924	1.0958	0.813136	0.862156	1.31713	0.65378	0.680895	0.702667
0.851654	0.678434	1.10087	0.937172	1.83444	1.03385	1.11479	1.05997
1.0522	0.921309	0.76462	1.49966	0.82277	1.54765	0.893645	0.922382
0.756895	1.35927	1.08488	1.08928	0.795746	0.823664	1.47378	1.49664
0.806974	0.915718	1.43777	0.924825	0.968421	0.647966	0.707261	0.827224
0.938921	1.10412	0.793116	0.807649	1.09144	0.999132	0.75421	0.560798
0.868117	0.819281	0.899436	0.701277	1.01656	2.36356	1.02606	0.958058
0.851836	1.46439	0.94805	1.07746	1.44805	1.40384	1.19592	0.705787
0.91186	1.09172	1.05869	1.14758	1.04986	1.53737	1.10705	0.822003
0.734082	1.08657	1.57008	0.692728	0.746082	0.791824	0.81523	1.17718
0.721444	1.27977	1.07038	1.11436	1.05902	0.682835	1.00439	0.627018
1.11678	1.09173	1.23452	1.12932	1.04643	0.972096	0.552986	1.17977
0.898604	0.641869	1.61745	1.50527	0.932833	1.25499	0.744388	0.468802
6.50072	1.10976	1.1828	0.862854	0.937095	1.35454	1.57389	1.05461
1.29782	0.858245	1.34675	1.06921	0.988607	1.39354	0.752003	0.506278
0.735558	0.997784	0.740799	1.20099	0.864804	0.891658	0.817371	2.32522
0.904631	0.628344	0.614869	1.28327	1.16045	1.31971	0.885033	0.779962
0.745512	0.817708	0.944712	1.07722	0.972767	1.85114	0.312014	0.896469
1.44467	0.896009	1.55672	1.04747	1.23976	1.144	1.98104	0.684724
1.14195	0.812926	2.06809	0.885493	0.869736	1.67434	1.01775	0.791335
0.987629	1.00513	1.5043	1.17193	0.92929	0.962227	0.895475	1.02542
0.894676	0.939168	1.4169	0.844179	1.35031	1.44607	1.06933	0.948096
1.05678	1.61086	0.863523	1.15623	0.993136	1.4784	0.792389	0.946144
0.912593	1.16633	1.25687	0.945745	1.34729	1.06451	0.95769	0.450348
0.698129	1.07084	0.704456	1.13162	1.01928	1.24549	0.831897	1.09362
0.9119	0.804903	1.08725	0.787492	1.21391	1.14323	1.03608	2.59084
1.14808	0.385095	0.93617	0.803386	0.5331	1.09319	1.2756	1.24401
0.762768	1.52527	1.05605	1.38906	1.2154	1.44329	0.458633	1.12048
0.903521	1.40307	0.927127	1.14065	2.38893	1.22528	0.489852	2.5889
1.37205	1.13461	1.17569	0.861204	0.319413	1.22098	0.454792	1.124
1.43461	1.03321	0.875796	0.761279	0.970225	1.38559	0.994349	0.718685
1.13878	1.34901	0.638166	0.689106	1.07312	0.935944	1.11339	1.7531
0.569229	0.90232	0.990963	0.828058	0.924811	0.900365	0.722782	1.11461
1.3303	1.24465	0.753883	0.726906	0.944189	1.16238	1.46184	0.838512
1.37294	0.883707	0.89413	0.813065	0.535829	1.43062	0.734564	1.38789
0.92151	1.26002	0.924263	0.933794	0.885216	0.641722	1.31235	0.493436
0.445903	1.04206	1.06725	0.938006	1.25786	1.95549	0.561194	1.31378
1.1513	1.13871	1.02234	1.28604	0.843526	0.647179	0.725389	1.02574
0.582351	1.02412	1.09356	0.623602	1.16159	0.855439	1.07471	1.13255
0.865798	1.60153	0.887281	1.15281	0.584351	0.937249	1.12275	0.674327
1.21071	0.967283	1.04414	1.2653	0.789989	1.23065	0.905212	1.00557
0.957683	0.673832	1.13937	1.4836	0.989975	1.79581	0.909812	1.20379
0.789433	1.10336	0.894389	0.735746	0.991418	1.11944	0.895862	1.19936
1.02998	0.56417	0.812146	0.934017	0.711654	2.55571	0.667732	1.70592
0.669135	1.32588	1.60099	0.996417	0.893623	0.995547	1.06523	0.734968
1.25481	1.64598	0.948797	1.0613	1.44245	1.33064	0.834259	2.05971
1.20286	0.836347	0.842587	1.2384	1.00611	0.803327	1.39467	1.73188
1.06464	0.983387	1.15869	1.00249	1.36852	1.15958	0.874319	0.507818
1.34876	0.909678	0.840513	1.02021	0.949463	1.33889	0.705366	0.689529
1.02666	1.11965	0.853256	1.63622	1.26363	1.39189	1.03137	1.3312
1.0376	1.08372	0.81731	1.18421	1.05141	0.965183	1.31745	0.828113
0.913099	1.68732	1.12265	1.79861	0.921588	0.827004	1.07624	1.0024
0.748537	0.307495	1.0233	0.826149	1.08923	1.33276	1.04947	0.646657
0.930194	1.42998	1.2535	1.07127	1.27215	0.949646	0.730225	0.962747
0.835103	1.24845	0.42563	1.12403	0.810251	1.75473	0.899054	0.999759
1.20689	1.18792	0.854816	0.698996	1.30214	0.891695	1.99707	0.490833
0.860297	0.940716	1.23525	0.905825	1.19154	0.648397	0.748459	0.77149
1.13654	0.977802	1.1686	1.1861	1.20185	1.26365	1.00496	2.42318
0.512273	1.20576	0.899968	0.901062	1.39122	2.43787	1.26098	1.45259
0.881136	1.38783	1.2412	0.990371	1.17479	2.56919	0.822583	1.47006
1.28243	1.06352	0.811059	0.939879	0.661559	1.13119	1.04249	0.928666
1.24956	1.54183	1.2828	1.17135	1.13221	1.66721	2.14489	1.059
0.667987	1.03202	0.822805	0.934552	0.861884	0.51577	1.0547	0.984813
0.788696	0.45567	0.653394	0.956472	1.04086	1.57081	2.09625	1.29789
0.827788	0.880081	0.911165	1.30104	1.03545	1.07549	1.35433	0.765661
0.816779	1.1375	0.908739	1.2782	1.06747	0.942951	0.643085	1.04625
1.09847	0.873469	0.744934	0.954376	1.35702	0.712004	2.32744	1.84201
0.52434	0.498647	1.18643	0.845217	1.79875	1.67676	0.95559	0.774135
1.3716	1.18874	1.04163	0.995406	1.05038	0.602754	1.18995	0.775993
0.983736	1.02617	1.22374	0.703737	0.824874	1.03031	1.09466	1.14693
0.867726	1.1191	0.677877	0.760489	0.859278	1.11351	0.640075	1.48631
0.901312	1.05946	0.75595	0.893467	1.07239	1.9225	1.15107	1.37955
0.86952	1.32805	0.898346	1.12333	1.04566	2.40416	1.3104	0.96963
1.05585	0.669648	0.648549	0.984475	0.802617	2.13562	0.915364	2.60284
0.826912	1.13885	1.42636	0.944001	1.11573	1.05755	1.22383	0.953265
1.5556	1.26107	1.08031	0.765471	1.15475	1.20758	0.57451	0.49808
0.873474	0.813315	0.993265	0.945835	0.994888	0.93001	0.6295	0.581323
0.893879	1.04429	1.03902	0.908336	0.941937	1.28531	1.21078	2.54463
0.970067	0.617563	0.649245	0.471011	1.22462	1.35834	0.664845	2.16958
1.36031	0.809669	0.99246	0.901339	1.02548	0.865066	1.30448	2.02275
1.32746	0.763507	1.36658	1.09349	1.04148	1.60782	0.870627	0.585476
1.15795	0.608154	0.921244	0.976006	0.817617	1.20494	1.27791	1.53043
0.747532	1.015	0.970293	0.602006	1.1464	0.993499	1.68254	1.12
0.888966	0.764717	1.08423	0.772415	0.905465	0.881166	1.23742	2.00203
0.719726	0.915366	0.795624	0.769006	0.78416	1.40735	1.50398	1.05149
0.548302	1.07657	1.2162	1.53347	1.01639	0.500894	2.05562	1.4697
1.04561	1.65787	1.06862	0.966602	0.720433	1.73588	1.05818	0.468431
0.816351	0.595819	0.741598	0.895179	1.27838	1.45966	1.15323	0.951516
0.765324	1.04908	0.815899	0.950403	1.00244	0.597874	0.998622	1.63867
0.703439	0.836362	0.794507	1.18335	1.23606	1.06006	1.0128	0.761265
1.26127	0.862205	1.12013	1.08093	1.30746	1.17357	1.46916	0.412441
0.884336	0.806452	1.36344	1.00992	0.867194	0.585251	1.31972	0.923993
0.751198	0.72658	0.956735	1.05456	0.986758	2.47189	0.956077	1.58734
0.87834	1.71087	0.640862	0.775153	1.06929	2.94395	0.908353	1.2984
1.16834	0.295146	0.9305	1.04761	1.09725	1.23439	0.970168	1.32087
0.9548	0.711743	1.19833	0.713878	1.48504	0.702827	1.41124	1.41898
0.752932	0.882313	0.667104	1.73724	0.865411	1.15624	0.496179	1.7112
1.00437	1.45075	1.13024	0.598531	1.32551	0.872061	0.790946	0.708095
0.871244	0.779615	0.778668	1.07423	1.20962	0.656654	0.985774	2.95831
1.06763	0.635562	1.04585	1.64669	1.13001	0.933418	0.841614	0.881009
0.711894	2.15256	1.2369	1.06093	1.49819	0.556871	0.6742	1.34342
1.01117	0.960872	0.639689	1.22497	1.04006	1.5068	0.942093	1.35227
0.955766	2.16025	1.14113	1.19553	0.949944	2.7474	1.16494	1.19836
1.07968	1.31245	1.19931	1.01882	0.819965	1.39594	0.76875	1.43069
1.12941	0.884145	0.390573	1.00874	1.11903	1.18942	1.11564	1.57185
1.22381	1.15439	0.967638	1.03864	0.645986	2.07355	1.34523	1.05283
1.10453	1.14719	0.901552	0.992179	1.25671	1.34282	0.933298	1.45222
0.64222	0.982193	1.01418	1.5732	0.772027	1.43985	1.48404	0.718193
0.964667	1.36927	0.469986	1.21789	0.798334	0.966223	1.13439	0.956031
0.975955	1.5225	0.922741	0.834251	1.00211	1.19387	0.821649	0.564067
0.783327	0.900922	0.72597	1.22329	1.01614	1.86597	1.01236	0.880215
0.89684	0.556915	1.11832	1.40215	0.731155	1.15842	1.08676	1.79457
0.822095	1.62554	1.10829	1.09488	0.44528	1.40133	0.941236	1.53705
1.14821	0.96724	0.913155	1.3475	1.18891	1.56545	0.767416	1.5634
1.11118	0.864882	0.816732	1.72775	0.807574	1.46083	1.14018	0.465753
1.13905	1.0402	1.15795	0.97326	0.909195	1.87656	0.876358	1.62552
0.823258	1.00238	0.998983	1.44754	1.10578	1.12209	1.54289	1.01618
0.93836	0.560934	0.951404	0.774602	1.09651	2.3126	1.08594	0.780698
1.16971	0.944728	1.50319	1.58835	0.736805	0.960191	1.84177	1.55702
0.978748	1.43593	0.812247	0.943384	0.920486	1.04608	1.33932	1.69135
0.738655	0.653549	0.724134	0.785665	0.940852	0.892438	0.824868	1.44875
0.785578	0.99976	0.791688	1.01359	1.09987	1.41805	0.792265	0.894941
0.890797	1.05441	0.934109	1.47632	1.15524	0.664945	1.13278	2.54417
0.900701	0.925801	0.90011	0.827299	0.931576	1.14205	1.15103	1.75569
0.694488	1.2804	0.93801	1.34786	1.0401	1.59669	1.15628	0.833578
0.999281	1.50099	0.953253	1.0623	1.04193	0.759151	2.24111	0.772434
1.0656	1.06525	0.84546	0.609998	0.912988	1.21533	0.984303	0.758527
1.34712	0.941135	1.39499	1.22612	0.970456	1.52688	0.972267	1.14868
1.45472	1.1004	1.20872	0.684878	0.857407	0.762476	1.1478	1.34709
1.0839	0.914172	0.91433	1.21806	1.17192	1.37767	1.23521	0.635108
1.03773	0.785816	1.35175	0.916958	1.06786	0.799306	0.926186	1.30777
1.11576	1.2426	1.32617	1.10927	0.955415	0.912933	1.72148	0.701296
0.625916	0.851374	1.08705	1.16127	0.826699	1.92435	1.04895	1.37638
0.818752	1.14516	1.08114	0.766158	0.836338	0.622858	0.909302	2.43896
0.727972	1.1096	0.765445	0.992318	1.61055	0.974026	0.885502	1.53104
0.898725	0.818909	1.2052	0.847357	1.03991	1.03332	0.948054	0.748238
1.22436	0.866903	0.869731	1.14926	1.0336	1.1343	1.03203	1.21947
1.24245	1.08031	0.761099	1.03552	0.895072	1.43767	1.15865	2.57067
1.14586	1.17945	0.74348	1.17857	1.31328	1.01855	1.43397	0.727506
1.67383	0.763105	0.716453	0.74354	1.14023	0.894989	0.941443	0.376395
1.09484	0.999068	0.795774	1.13316	1.14449	0.928886	0.96102	0.457363
0.48405	1.62874	0.651488	0.640842	0.918771	1.59739	0.877113	1.30766
1.40668	1.57165	1.02554	1.07168	0.90974	1.15293	0.598296	1.82422
0.974864	1.43956	1.07416	1.20707	1.07806	0.895483	1.19847	0.984693
0.606174	0.695516	0.757093	1.02846	0.888169	1.12971	1.80503	1.34845
0.780081	0.91684	1.21766	0.736006	0.987757	1.07414	1.23383	1.47476
1.05958	1.31543	1.60683	0.971604	1.23892	0.992659	0.817868	0.835596
0.928015	5.1019	0.78235	0.866775	1.06911	1.29937	1.14531	1.87744
0.741915	0.94277	1.115	0.814772	0.954053	1.08542	0.626869	1.29412
1.47875	1.3515	1.44683	0.786121	0.744481	1.04473	0.818942	1.62393
1.24832	0.902099	0.821384	1.20561	1.2188	1.16449	0.821637	1.42349
1.25287	0.87132	1.17049	0.967247	0.909108	0.87627	1.23399	1.25686
0.922373	0.82895	0.965141	0.974872	0.85118	0.97505	1.09938	0.904705
0.668879	1.12226	0.802532	1.15164	1.30206	1.74888	1.04906	1.54577
0.79488	0.531451	1.1236	0.919474	0.828296	1.29629	0.946086	1.57987
0.815183	1.16097	1.30107	1.27124	0.88264	0.751837	1.26827	1.21516
0.613126	0.918963	1.67545	0.988987	1.29046	2.02812	1.06932	0.708948
1.26299	0.482966	1.16342	1.47826	0.813249	1.78058	0.998085	0.961125
1.21281	1.4731	0.984705	1.03036	1.03785	1.33149	0.730725	1.269
0.906385	0.800921	0.867417	0.811824	0.852559	2.22589	0.876274	0.854786
1.19542	0.740624	1.27947	0.724796	0.97085	2.19585	1.37361	1.36455
1.09077	1.55595	1.12089	0.872122	1.19107	1.04021	1.32611	1.34169
0.763874	0.971898	1.00237	0.797075	0.860213	0.690366	1.06755	1.28057
0.907565	1.07755	1.14321	0.770695	1.44359	1.35054	2.32027	1.48431
1.64438	0.83977	1.27626	0.815493	1.03601	1.58988	0.78135	0.993895
1.01829	0.880371	1.02631	1.17684	1.03715	1.74205	1.12755	1.15771
0.624692	1.49428	0.756838	1.39872	0.723347	1.79582	0.966469	0.947393
1.05951	0.944351	1.19923	1.00109	0.830864	0.671536	0.752275	1.65017
0.980845	0.795037	0.713528	0.863092	0.917799	1.00987	1.20063	0.628348
0.669125	1.41396	1.0346	1.11976	1.61567	1.23635	1.44501	1.09979
1.14446	1.13372	0.946417	0.959993	1.25615	1.13327	1.20767	0.57215
0.367378	0.809826	0.836596	1.22695	1.08489	2.07716	1.17748	0.431232
1.41444	0.983082	0.80597	1.21603	1.23032	0.96883	1.23201	1.00503
0.938929	0.980267	1.09596	1.20138	0.691785	1.25138	1.15601	1.40017
0.902279	1.00446	1.14864	1.07145	0.816874	1.54431	1.27688	0.733832
1.10446	1.16387	0.507476	0.974578	1.01227	0.99069	0.632499	0.579404
0.795177	1.26064	0.926506	1.02995	0.875551	0.956716	2.0515	0.896155
0.805108	1.12411	0.826573	1.04088	0.8919	0.631868	1.11385	1.45915
0.989605	1.41945	1.21534	0.844191	0.833402	1.43327	0.888798	1.4317
1.04128	1.0823	0.792604	0.704732	0.593623	0.823712	0.992207	0.529886
1.58257	0.880192	0.849289	1.16586	0.857886	1.34146	1.2583	1.71445
1.12142	0.780916	1.32983	1.11965	0.821981	1.05608	0.992279	1.61072
1.29525	0.633283	0.672598	1.1106	1.03162	1.21899	1.0448	1.64821
1.20263	0.935394	1.01325	0.966715	1.19744	1.16663	1.04474	0.678526
0.966859	1.17105	0.669484	0.819318	0.772357	1.51781	1.10955	0.938168
0.854787	1.164	0.627021	0.607513	0.966231	0.820769	0.958155	0.922886
1.29832	0.871308	0.893114	0.937109	1.17471	1.51385	0.911702	0.417624
0.883584	0.325268	0.649819	0.787088	1.32955	1.30677	0.614214	0.849115
0.787091	0.714745	1.01759	1.00339	0.514915	1.32743	0.71322	1.73787
0.957462	0.897003	0.48908	1.82988	1.04054	0.888821	0.940798	1.66825
1.09141	0.532618	0.603619	1.39642	0.902837	1.08458	1.14863	1.13006
0.841409	0.986698	1.0668	0.845022	1.42791	0.725437	1.01074	0.715197
0.73434	1.14043	0.916	0.7338	0.899653	1.29386	1.09841	1.09408
0.964126	0.823877	1.36729	1.05309	1.06561	1.43222	1.59323	0.888075
0.998569	1.11107	0.793099	0.90838	0.995233	1.20883	1.11673	1.06698
1.56252	1.03754	0.974579	1.04535	0.776338	0.919517	0.917215	0.866085
0.74715	1.27105	1.35655	1.0022	0.903241	1.54621	1.02465	1.0469
1.06657	1.95544	0.42818	0.863324	0.850512	0.482797	0.821719	1.42491
0.799532	1.11168	0.724775	0.95861	0.763724	1.61638	1.12977	0.951195
0.764372	1.52465	1.06912	1.16397	1.05149	1.17052	0.968637	1.06733
1.32061	1.55628	0.826633	1.21458	1.16994	0.533239	1.09504	1.17238
0.908008	1.36417	0.596448	0.933681	0.850049	1.56147	1.35661	1.15234
0.798393	1.83467	1.35942	1.45259	0.95038	3.01443	0.906271	1.18863
0.727497	0.969419	0.902253	1.08972	0.965854	2.56095	1.45931	1.33492
0.974195	1.20728	0.689003	0.955793	1.21917	2.49091	1.11611	1.99282
0.990576	0.83976	0.6985	1.01794	0.988247	1.56538	1.40309	1.52548
1.41259	0.642802	1.02116	0.916641	0.624411	0.631967	1.19141	1.15628
0.568776	1.94966	0.82993	1.49731	1.02638	2.87423	0.523935	0.902821
0.426069	0.893449	0.835875	0.978765	0.8278	1.33175	1.16316	1.25871
0.641591	1.31257	0.627621	0.781582	0.89619	1.57812	1.36839	1.37768
1.68215	0.892254	1.10315	0.824924	1.20198	1.15782	0.838279	0.718659
1.30672	0.867207	0.957929	1.36824	0.846587	0.906222	1.14279	1.01488
1.52867	0.788197	1.04028	1.13811	0.736414	1.34533	0.64005	0.949754
1.80773	1.05728	1.22565	1.28742	0.796469	0.627254	0.974458	1.10113
0.738289	1.02926	0.825349	1.30156	0.890489	1.21884	0.860384	1.28178
0.715561	0.929212	1.25307	0.811976	0.986203	1.4804	0.816009	1.79846
1.1595	0.84894	1.04434	1.06109	0.584763	1.37531	0.873919	1.21562
1.00849	0.716514	0.589801	1.39905	0.880548	1.09509	1.13139	1.05635
0.734709	0.963713	1.44616	1.20365	1.05168	1.42599	1.0347	1.66477
1.73296	1.14756	1.00304	1.01889	0.510404	0.950738	0.962408	1.13454
0.91175	0.701057	1.16833	1.74267	1.32412	1.0332	1.24692	1.26684
1.09537	1.04488	0.698809	1.69891	0.674079	1.5286	0.939292	0.908453
0.970339	1.19145	1.52044	0.587171	0.842081	1.01786	0.734216	0.906628
1.14514	0.605958	0.702871	1.41905	0.784105	1.17515	1.28014	0.472515
0.755493	0.675768	0.779627	0.954696	0.819249	1.1438	0.879526	1.93216
1.00932	0.871564	0.541125	1.11725	0.976499	1.62165	1.18751	1.14822
1.0156	0.791223	1.05175	0.730752	0.718976	1.7235	1.45938	0.713114
0.739246	0.77484	1.36125	0.523942	0.663971	1.21987	0.924754	1.18775
1.06004	0.924136	0.509331	1.06135	0.810299	0.585819	0.969044	0.629595
0.99865	1.01501	0.917447	1.51605	0.902798	1.36189	0.757947	0.796906
0.946442	0.985316	0.829408	0.756741	1.18647	1.65872	1.37626	0.565614
1.28085	1.16455	0.636143	0.724037	1.35602	0.866821	1.04338	2.73545
0.584721	0.827412	1.09306	1.36209	1.13794	1.13844	1.79079	0.753821
1.34781	1.2551	1.51476	0.691314	0.956929	1.30361	0.811024	1.43436
1.1582	1.15064	0.619719	1.0358	0.915581	1.08199	0.60417	1.34154
0.868048	0.728968	0.644735	1.16098	0.70958	0.994699	0.758314	0.698267
0.929337	0.871998	0.579448	0.925608	1.13774	0.735617	0.895404	1.05222
1.15918	0.773236	0.967796	1.62797	0.663362	1.42319	1.04089	0.919294
1.0056	0.677805	0.800057	1.59712	0.995009	1.2394	1.16733	0.806317
0.860028	0.93592	0.7212	1.52838	0.804865	1.57984	0.706477	1.00677
1.20025	0.914646	1.54732	1.0138	1.33312	1.80712	0.862676	0.475603
1.25378	0.775852	0.892926	1.11088	1.91442	1.17129	1.32321	1.73854
1.24456	0.569013	1.10005	0.946139	1.3715	2.04985	0.944221	0.74077
0.587374	0.606784	1.38264	1.20528	0.656407	1.47022	1.22659	0.533127
1.14659	0.486206	0.821201	0.92041	1.16508	1.3457	1.27134	0.506151
1.21504	0.92097	1.04759	1.81036	0.461871	1.09546	0.626208	0.50857
1.03801	1.09784	0.964065	1.58604	0.429693	1.19219	0.787204	1.40011
1.18776	0.583459	1.35958	1.14269	0.953309	0.912074	0.886268	1.15007
1.1869	1.10465	1.71092	0.847548	1.68289	0.596032	1.06301	0.731868
1.0371	0.807026	0.540051	1.04258	0.709568	1.19366	1.77145	1.1322
1.16567	1.19523	1.1613	0.802513	1.18197	0.966725	1.10973	0.675865
0.690486	0.732181	1.49697	1.0391	0.741302	0.902875	1.01242	1.48502
1.17626	1.06557	1.84271	0.802745	0.831432	1.19041	1.1525	0.478811
0.741713	1.14744	1.20695	0.953544	0.627629	0.97999	1.02755	1.06383
1.00002	0.856856	0.973394	1.09003	0.446313	1.11846	1.20526	1.59356
1.03792	0.62474	0.940047	0.891074	0.871619	1.81186	0.639543	0.969171
0.94775	0.789996	0.698529	0.804108	1.03987	0.755915	0.98254	1.8401
0.835395	0.725551	0.683805	1.15919	0.747844	0.578015	0.89161	1.21127
1.37166	0.760947	0.542099	0.93738	1.57449	0.89127	1.33656	0.995314
1.15858	1.06902	1.16311	1.49956	1.06026	1.13618	0.92597	0.94411
1.21842	0.87206	1.01463	0.97122	0.835165	1.46482	1.31908	1.05534
0.897708	0.704002	0.811397	0.912023	1.05531	1.763	0.696713	0.847484
0.83505	0.928851	1.03764	0.891574	0.847962	1.13849	1.05713	1.01113
1.30372	1.21313	1.14226	1.00434	0.872623	1.04244	1.02911	0.949195
0.846645	0.931983	0.96879	1.7196	0.580021	1.06134	0.656035	0.766561
1.08871	0.589287	0.962468	1.21685	1.50076	1.15548	0.772141	0.738413
1.35414	0.628286	1.51952	0.843319	1.06888	1.08381	1.54258	1.15003
0.469329	1.22416	0.700154	1.23973	0.75784	1.35002	1.43999	1.03983
0.753164	0.952072	0.577554	1.20799	1.16887	1.43028	0.905256	1.76408
0.670103	0.757815	0.834396	1.00711	0.601578	0.919272	0.498403	1.16567
1.00501	0.65983	0.833191	0.823411	1.18533	1.07946	0.608641	0.458214
1.11867	2.44072	0.802773	0.764183	0.975418	1.58772	0.958384	0.816232
1.15369	0.968293	1.14989	1.12785	0.775843	1.01325	1.28726	0.873897
0.963649	0.729617	0.772297	0.986992	1.32555	1.35043	0.796544	0.757617
1.34217	1.17647	1.69985	0.955349	0.791886	0.977553	0.939395	0.67615
1.41073	1.68421	0.821855	0.962409	0.809677	1.28226	1.31877	1.11277
1.30542	0.753798	0.90009	0.838003	0.75374	0.444075	0.908131	1.23805
1.35519	1.14678	1.09356	0.976286	0.904851	1.18109	0.860469	0.982256
0.786207	0.971148	0.693165	1.02546	0.789783	1.30458	0.776662	1.15999
1.18194	1.06425	1.34735	1.72104	0.584699	0.746125	1.02831	1.22404
1.01492	1.06986	0.885418	0.736087	0.366967	0.9995	0.866672	1.22655
1.09536	0.74815	0.989906	1.09786	0.783263	1.23592	0.972538	1.0909
0.899137	0.95824	1.18012	1.03195	0.969344	1.20795	0.98136	1.11772
2.01009	0.809277	0.732934	0.771373	0.72574	1.22645	0.862508	1.17836
0.908826	0.906862	1.21587	0.651452	1.20908	1.56499	0.578536	0.993767
1.17617	0.983553	0.770481	0.54541	0.863233	1.38486	1.03263	0.893674
1.22959	1.32087	0.609464	0.897811	0.633528	0.964489	0.809648	0.827815
1.40369	1.00312	0.948279	1.2372	0.722994	0.893429	0.998577	0.92734
1.21222	0.564159	1.11333	1.27067	0.619454	1.46002	0.471205	1.27119
1.04624	1.12729	0.819406	0.74858	0.58845	0.419951	1.26557	0.982148
0.923615	0.550851	0.962323	0.892235	1.25695	1.39584	0.783062	1.03693
0.887836	1.08251	1.06623	0.901936	0.934243	1.84674	1.63053	1.05664
1.035	0.947722	1.78493	0.798297	0.718244	1.20015	1.04686	1.24999
1.05418	0.906311	0.747661	1.01747	1.13879	1.94343	1.41887	0.798498
1.10163	0.987374	0.857507	1.06571	0.533713	1.51606	0.966603	0.799999
1.13091	1.20839	1.01031	1.06572	1.0562	1.35128	1.09953	0.872799
1.10794	1.43045	1.37931	1.25829	0.635919	1.4187	1.35087	0.838702
1.61933	1.03917	1.05325	0.851197	1.08604	1.25902	1.1275	1.23914
1.05948	0.868233	0.84887	0.953944	0.533304	1.58634	0.986907	0.771021
1.0106	0.912407	0.742788	0.990713	1.07456	0.973348	1.23832	1.39707
0.947888	0.958777	0.672493	1.68761	1.20737	0.966981	1.09426	1.08534
0.655863	1.14968	1.47865	0.83656	0.803541	0.98425	1.00614	1.18384
0.896514	1.06877	1.30534	0.955596	0.476098	1.27531	0.875316	1.20894
0.88044	0.771021	1.34884	0.870456	0.928121	0.690882	1.61278	0.970134
0.698904	0.844919	1.0668	0.928805	0.927424	1.28927	1.06249	0.988054
1.01396	0.955574	1.15097	0.91768	0.954459	1.60889	0.876999	1.24286
1.57884	0.560954	0.989059	1.36009	0.68181	1.04985	0.605905	0.516478
1.15904	0.833078	0.900026	1.06885	0.86188	1.21324	0.870629	0.982241
1.03991	0.687072	1.11556	0.961725	0.887272	1.16857	1.23683	0.896073
0.945948	0.936888	0.987167	1.03973	1.49295	0.74788	1.04928	1.44021
1.14562	0.601345	0.877565	1.04441	1.21498	1.07196	0.721759	2.30536
0.698846	1.11637	1.04664	0.915141	0.991163	0.893075	0.618023	1.96189
1.19568	0.720087	0.981855	0.859665	2.14997	0.845414	1.2412	1.35647
0.896043	1.12623	1.10396	0.802558	1.13635	0.660234	0.493943	1.60253
1.19227	1.03951	0.87242	1.0427	0.98131	1.37056	1.40532	0.958397
1.36893	0.999556	1.27584	1.70924	0.712993	2.23741	0.775768	0.871186
0.677823	1.03608	1.16184	0.875106	1.02085	1.35205	0.504535	1.31624
0.894428	1.64171	0.778264	1.08585	0.730561	0.897641	0.806507	2.22828
0.875188	1.3524	0.623466	1.08699	1.15302	1.95099	1.19397	2.13158
0.958175	0.828237	0.528305	1.01299	0.736856	2.00001	1.03295	1.60033
0.934199	1.40658	1.08994	1.01652	1.35156	0.787415	1.24439	1.12277
1.05841	1.12011	0.867663	1.43663	0.99144	0.798871	1.22156	0.952294
1.2403	0.948796	1.14963	1.12584	0.90554	0.773482	0.767877	0.980695
1.02226	1.10858	1.0542	0.750405	1.12877	1.09294	1.32725	1.43253
0.813536	1.02277	1.33509	0.967992	0.775115	1.58263	0.988062	0.800926
0.779421	1.17394	1.12957	0.873104	0.905885	1.07326	1.09252	0.543944
0.933848	0.921268	1.11074	0.946488	1.07906	1.90629	0.539606	1.24344
1.32849	0.464386	1.17385	0.778063	1.18479	1.07008	1.17811	1.85888
1.25766	0.784609	1.26662	1.02004	1.3576	1.22776	0.799693	1.34088
0.639164	0.832491	1.06301	1.06316	0.68795	1.25143	1.01591	0.918252
0.778451	0.834317	1.23259	0.898727	0.832559	1.1303	0.857965	1.04816
1.14362	0.83777	1.42357	0.963003	0.772086	1.1887	0.748901	0.83493
1.0452	1.33828	0.849413	0.981357	0.624113	1.29572	0.800167	1.56875
0.941383	0.872803	1.06622	1.0773	0.814272	1.16739	0.797239	0.960828
1.34504	0.673071	0.934161	0.890331	1.42878	1.19277	0.868177	1.88622
0.962377	1.01176	1.00636	0.962475	0.37674	1.0552	1.49542	0.914736
1.39002	1.33728	0.958176	0.992247	0.877813	1.45636	1.12756	0.797526
2.02457	0.848326	1.1244	1.26773	1.13393	1.61929	1.06853	0.746459
1.06625	0.94841	1.05683	0.910705	0.880965	1.47289	1.45015	0.963999
1.29664	0.374561	0.81238	1.10908	0.989831	1.05967	0.621706	1.11684
0.972489	1.53418	1.29501	1.074	0.740958	1.22306	0.908082	1.54272
1.17161	1.20133	0.7958	1.23928	0.712289	0.614481	0.630161	0.68931
1.01732	1.23934	1.10614	1.48627	0.656719	0.716851	1.14026	1.27822
1.28492	0.710479	1.11814	1.7131	1.02966	1.46421	0.822199	0.828301
1.24966	1.0967	1.17072	1.29177	0.936638	1.47751	0.312641	1.26078
1.5117	0.792721	1.07694	1.04975	0.989127	0.904208	1.25037	1.04961
0.493564	1.51878	0.774122	0.591264	0.960529	1.80366	0.666575	2.12926
0.885455	0.947126	1.01708	1.03925	0.963091	0.708745	1.14673	0.542225
1.27815	1.25352	0.687692	1.19094	1.71733	1.42333	0.970459	2.36663
0.944218	1.20585	0.921496	1.25743	0.679642	0.812326	1.02145	1.93144
1.13679	0.664754	0.962996	1.20823	0.855096	1.29549	1.25029	1.61212
1.20491	1.11238	1.03352	1.04515	0.562728	0.934036	0.677199	0.654601
0.735291	0.799535	0.862902	1.05691	0.938893	1.27407	1.28367	1.17695
0.696661	1.43618	0.902531	0.725537	0.846811	1.49058	1.92953	1.30874
0.988792	0.767217	1.16254	0.67501	1.10353	1.45498	2.28333	1.10406
0.979018	0.781907	1.25426	1.18859	1.02141	1.14233	1.09863	0.618716
1.00335	1.24543	2.25757	0.735187	1.17308	0.868355	1.47425	0.724524
1.13055	1.13967	1.53568	0.953818	0.595172	1.28992	0.908406	0.720741
1.22599	0.995807	1.01529	1.17249	1.88758	1.38711	1.09052	0.610282
1.30899	1.05335	1.03166	1.08659	0.875609	1.31648	0.747248	1.13287
0.910759	0.699868	1.4566	0.698866	1.59659	1.77741	1.61732	1.6878
1.22672	0.823971	0.567331	1.05132	1.32339	2.42997	0.991929	0.92123
1.10012	1.42094	0.750018	1.10843	1.3435	1.21691	0.952421	1.08798
1.13589	0.836147	1.01958	0.733323	0.989494	1.01204	1.1756	1.19011
0.789645	0.659879	0.784649	0.919757	0.711225	1.67405	1.02	0.854295
0.879626	0.854321	0.729155	1.0146	0.88468	2.12408	2.43623	1.94853
1.04642	0.954338	0.80422	1.17787	1.01346	0.918607	1.06988	0.895904
0.74184	1.11313	0.702574	0.782576	1.15029	0.761625	0.944795	0.783855
1.0541	0.77024	1.49606	0.652259	0.990904	1.06496	0.935222	1.14455
1.70136	1.84719	1.10738	0.766078	0.921426	0.99981	0.804148	2.5078
1.07197	0.825696	0.82487	0.991154	1.20814	0.884078	1.02095	1.20016
0.774855	1.20723	1.24587	0.712272	1.08728	1.366	1.5	0.645943
0.920636	0.950196	0.981667	0.597865	0.742998	0.347295	1.26855	0.624537
0.770681	0.966979	0.735077	0.910775	1.0996	1.4445	0.827023	0.267631
1.14248	0.983436	0.688195	1.21491	1.52488	1.6043	0.857886	0.675438
1.16627	0.801543	0.914068	1.30059	0.735	3.34318	1.57463	0.987549
1.22845	0.949073	0.558799	0.966456	0.603428	0.92974	0.804924	1.36899
0.949571	0.911283	1.02459	1.10835	1.13107	1.03265	0.990518	1.26745
0.784583	1.27511	1.19778	1.16536	1.62146	0.910032	1.3532	1.06354
0.990719	0.820452	1.28337	1.84808	1.0876	3.49025	1.0098	0.999956
1.40029	1.36864	0.932456	0.735636	0.950997	0.965281	0.770188	0.986564
0.489358	1.01445	0.696252	1.33541	0.836946	0.939708	0.898221	1.06032
0.700202	1.42419	1.00036	0.810595	1.29706	1.62903	0.819275	1.04544
0.63304	0.955334	0.812343	0.774062	1.04609	1.21011	1.29561	0.806119
1.18568	0.79103	1.23376	1.02711	1.06102	1.68913	0.9695	0.606868
0.938957	0.937123	0.79669	0.905994	0.876302	2.08882	1.13823	3.48167
0.398579	0.694817	1.04293	1.11759	0.602101	1.20123	1.09552	0.694448
1.56619	1.01674	1.36002	1.3342	0.556693	1.5404	0.715186	1.03419
0.73215	0.864699	1.02052	0.923708	0.956057	2.6653	0.940489	1.62117
1.05133	0.906015	1.24481	1.4121	0.622156	1.17164	1.21425	1.1868
0.865712	1.22698	0.972189	0.870367	1.23174	0.954602	1.25254	1.24705
0.846165	0.836501	1.06068	1.35577	0.656131	0.694126	0.511912	0.542106
0.917416	1.02167	1.03949	0.941388	0.77087	1.18419	0.701469	1.10291
0.876929	0.973783	1.49775	1.13435	0.580089	0.864134	1.19099	1.48247
0.588042	1.0592	0.757555	1.06545	0.807118	1.19956	0.839681	1.28991
1.2145	1.07362	1.17086	0.883279	0.877097	1.58842	1.39092	1.20367
1.33681	1.54257	0.874854	1.01829	1.16165	0.864524	1.23795	1.28003
0.809251	0.75545	0.919314	1.34682	1.05073	0.706287	0.746377	0.86943
0.772097	1.40991	1.00668	0.999204	1.10695	1.45448	0.662692	1.4228
0.970752	1.23903	1.08203	0.959941	0.45069	1.08262	0.72573	1.18122
1.06797	0.91586	0.993704	0.954959	0.524859	1.05195	0.755922	1.14806
0.694716	1.18127	0.822592	0.80847	1.14768	0.661044	1.22367	4.78975
0.652838	1.45269	0.926834	0.807279	0.624091	1.51687	0.898316	1.26378
0.80617	1.09456	0.774741	0.599777	1.3928	1.20327	1.0821	0.649905
1.11595	1.12979	0.717721	0.491818	1.60174	0.914455	0.953415	0.654561
0.831349	1.22303	1.03663	0.725135	1.05991	1.35888	1.13281	1.21005
0.869488	0.900567	2.96987	1.3638	1.49295	1.47024	0.772261	0.813346
1.17939	1.14324	0.8226	1.37984	0.628342	1.13252	1.0938	0.996199
0.763437	1.00313	1.35397	1.04635	1.42322	1.50241	0.750077	1.09455
0.983477	0.984651	1.23889	1.2339	0.626222	0.532276	0.983235	0.477897
0.590093	1.23127	0.946531	0.87911	1.67283	1.31174	0.91901	1.55513
1.00811	0.992097	1.07825	1.22815	0.821074	0.949238	0.962972	3.1904
0.620953	0.93111	1.24157	0.945014	0.610845	1.19612	1.26329	0.687246
0.721687	1.13951	1.02867	1.0225	0.911964	0.816756	1.07867	1.06829
0.760672	0.97111	0.782429	0.822489	1.03802	0.988238	1.41064	0.915791
0.753073	1.23131	0.754307	1.27193	0.713044	0.858477	0.683377	1.25076
1.02677	1.11006	1.0046	0.842339	0.74705	1.1265	1.24035	1.61032
0.697634	1.13733	0.801627	0.974323	0.420523	0.75054	1.03906	0.531007
1.31273	1.1064	0.942275	1.621	1.04333	0.947515	1.01964	0.798464
0.884185	0.67415	0.857687	1.12656	0.717921	1.42091	1.34574	0.740911
0.518756	0.932922	1.35967	1.31772	0.97141	0.828132	0.736698	1.20889
1.08706	0.868994	1.09122	1.49019	0.955908	0.724376	0.952159	0.990217
0.805512	0.900874	1.33947	1.85145	0.864442	1.42023	1.21355	0.797701
1.17643	0.958112	1.31155	1.26616	0.482112	0.822954	1.05361	1.48963
0.652332	0.942772	1.04668	1.06636	0.918344	0.605794	0.516471	1.04407
2.46421	1.36406	1.22431	0.884029	1.40424	0.714482	0.677026	1.15031
1.20155	0.924486	1.08297	0.735552	0.847701	1.95432	0.887527	1.02324
0.657306	1.27336	1.25752	0.836477	0.824746	0.776235	1.09578	1.2982
0.877913	1.08741	0.914465	0.948283	0.720798	2.32	1.10345	1.92091
0.998745	0.950719	0.860061	1.43994	1.04968	1.32795	1.03335	0.565403
0.907027	1.05371	0.576432	0.706065	0.945163	1.67844	1.14299	0.973955
1.19328	0.889928	1.326	0.805796	0.7684	1.71095	0.708468	1.50632
0.826152	0.733227	0.684543	0.831443	1.07299	1.38222	0.842163	0.975438
0.976812	1.24746	1.04909	1.14768	0.830693	0.987292	1.02902	1.34739
1.11907	1.22057	0.677356	0.947124	0.774579	1.1819	1.26324	1.17897
0.907613	0.75152	0.964335	1.91861	0.817517	1.05331	1.03552	1.3176
1.12087	0.933406	1.06511	0.641835	1.51292	1.5864	1.51615	1.33296
0.811607	1.38136	0.855672	0.941519	0.903332	0.694934	1.7604	0.556396
1.70893	1.16194	0.727114	1.38126	1.47889	1.3185	0.774905	0.987197
0.934279	0.697015	1.02244	0.99079	0.933695	1.14598	1.15566	1.36667
0.779314	1.21862	0.595711	0.627131	0.900781	1.44317	1.0103	0.879158
0.936128	1.14631	1.06345	0.820969	0.826041	1.20768	1.73536	0.866218
0.805328	0.833641	0.7948	0.692889	0.773069	1.50004	0.824427	0.802084
1.0288	1.07525	0.910412	0.783819	0.547417	1.48345	1.02665	0.598272
1.30765	1.16539	1.23278	1.56295	0.751936	1.35789	0.828777	0.843996
0.659539	0.716628	1.19544	0.895833	0.909052	1.1707	1.81717	1.29003
1.26873	0.789249	0.900869	1.07648	0.675468	1.3376	0.945372	1.25153
1.01264	0.68766	0.942701	0.97277	1.09694	1.32625	0.916299	0.834288
1.03141	1.15255	0.870002	1.02558	1.75064	1.25341	1.66402	0.823852
1.68674	1.2538	1.03178	0.78473	0.943798	0.646577	1.4944	1.01033
1.03006	0.893135	1.19331	0.704033	0.865344	1.22044	1.16599	0.373318
0.830767	0.591934	1.02924	0.825704	0.916379	0.838521	1.19726	1.51687
1.28524	0.97978	2.42762	1.31973	1.12736	2.40885	0.565586	0.921763
0.962436	1.15904	0.683572	1.07956	1.07148	1.28436	1.01172	1.08943
1.49668	0.66034	1.29413	0.769938	0.735348	1.61607	1.79158	1.2417
1.03226	0.913995	1.19184	1.14035	0.970154	0.739628	1.18028	1.61905
1.23025	1.03054	1.6542	0.90206	0.770491	1.13228	1.20454	2.00171
1.2641	1.17984	0.685362	1.70014	1.00681	1.27863	0.899579	1.13709
1.00587	1.04651	1.09383	1.28002	0.775654	2.70827	0.703293	1.08229
1.445	0.716305	1.1185	0.455361	1.02685	1.55415	0.860518	2.94764
0.57229	0.92261	1.25583	1.2286	1.35031	1.00179	0.93539	1.27437
0.930416	0.726905	0.914704	0.910887	0.78176	0.839955	1.55469	2.02965
1.24758	1.1566	0.838704	1.13928	0.930562	0.812102	0.958644	2.21955
0.969319	0.965777	0.899481	1.16237	1.48146	1.9674	1.10751	2.0338
1.21193	1.00225	1.46667	1.05882	0.646469	1.1017	1.32563	0.981586
1.07097	0.730524	0.754724	0.972718	1.07252	0.763714	1.11489	1.01792
1.248	1.21861	1.17674	1.23591	1.07656	1.53431	1.10386	1.05116
0.900045	1.10787	0.790091	1.81744	0.933652	1.23492	1.01648	1.02771
0.727827	0.927514	0.786264	1.50413	0.903713	1.33958	0.795425	1.69809
0.996104	1.38744	0.875839	1.15123	0.924552	1.0008	1.12994	0.692061
0.918752	1.30011	0.960789	1.24602	1.30591	1.58741	0.838282	0.730352
1.13671	1.2696	0.565902	1.20216	1.18439	1.36657	1.35295	0.926601
0.982636	0.678793	1.14303	1.13196	0.603744	0.906442	0.681016	1.20507
0.973256	0.874364	0.878073	1.49044	0.882459	2.2805	0.657335	1.3261
1.0919	1.3495	1.15943	0.937106	0.500265	1.53453	1.34848	0.649212
0.716598	1.12971	1.00697	0.950982	1.07339	0.85624	0.799071	1.64102
1.0775	0.939093	1.21047	1.22689	0.674619	1.03961	1.12226	0.893912
0.967704	0.936929	0.987967	1.11549	1.29559	0.597644	0.715986	1.13068
0.97719	0.66105	1.11145	1.09489	0.868543	2.00386	1.14356	1.10317
0.912764	1.07176	1.0755	0.880287	0.941443	1.20754	1.0542	1.03072
0.533707	0.920626	0.939404	1.39431	1.24376	0.980615	1.13377	1.65661
0.863833	0.961643	1.68871	1.44578	1.43053	0.835383	0.894427	0.548766
1.0351	1.2635	0.89793	0.755088	1.05499	1.19732	0.873647	0.77891
1.61655	1.17354	0.952327	1.08776	1.1972	1.77547	0.896826	0.780741
0.406772	1.06325	1.38309	1.29472	0.929465	0.883665	0.952284	1.06222
0.853586	1.07352	1.34375	0.811788	0.900932	1.53544	1.58465	0.875632
1.10105	0.955999	0.925143	0.725178	0.700444	3.06313	0.713279	1.10815
0.693336	0.823388	0.671721	0.876155	1.03003	1.49501	1.7389	1.68387
0.83687	0.975553	0.890392	1.02353	1.07612	1.28136	0.802618	0.792774
1.24228	0.825255	2.14099	1.18688	1.3106	1.89554	0.654812	1.09586
1.23964	1.04844	1.1092	0.673994	0.874506	1.18757	0.84826	1.14035
0.758029	1.36537	0.943102	1.0772	0.99171	0.900692	1.21316	1.62241
1.02201	1.2856	1.08017	0.828492	1.01381	1.03015	0.902841	1.00727
1.41473	0.697293	0.746347	0.991294	1.01529	1.12967	0.794156	0.525024
0.865184	0.821037	0.996014	1.31678	1.04693	1.3911	0.958317	0.670005
0.72561	1.38922	0.81503	1.19197	1.15764	0.816861	1.0212	1.06455
0.658014	1.17577	1.27947	2.36609	0.967351	3.90369	0.910195	1.50509
1.04998	1.0562	0.784063	2.1537	1.1609	0.744752	0.798602	4.33551
1.22552	0.720366	0.688104	1.48005	0.650991	1.10088	0.834925	0.910013
0.984698	0.886381	1.75914	0.867046	0.916885	1.09549	1.53341	1.35312
0.886169	1.69454	0.799437	1.24031	0.42676	1.68153	1.25219	0.762199
1.27156	1.02071	1.12524	0.899175	0.90928	1.53137	0.941128	0.651739
0.94214	0.670236	1.10262	1.51067	1.86658	0.918991	1.4702	1.52267
1.00209	1.22418	1.20831	1.16071	0.628218	1.76353	1.00334	0.569958
0.7796	0.647286	0.686424	1.01262	0.816529	0.644106	0.87862	0.719979
0.8278	0.784189	0.833819	1.19555	1.07598	1.09075	0.589338	3.11979
0.737099	0.771391	1.43976	1.51434	2.59913	1.07123	1.23774	0.627583
1.10405	0.722456	0.845656	1.29039	1.36475	1.43855	0.700832	0.427403
0.96387	1.06531	0.833179	0.774444	1.03884	1.32387	0.93275	1.24773
1.13316	0.792777	0.726944	0.947346	1.23458	0.82826	2.44826	1.24983
1.27071	1.61459	1.29132	0.983737	0.593979	1.59329	0.645692	1.0472
1.15787	0.684827	1.40483	1.05013	1.18897	1.62375	1.0772	0.963657
0.908309	1.06626	0.657267	0.850127	0.945867	1.31041	0.727061	0.594981
0.90799	1.07706	1.14834	0.950311	0.570184	1.56684	1.38302	0.577477
0.988706	1.18261	1.17981	0.875186	1.15842	1.1654	1.17091	0.888056
0.984282	1.00801	0.800769	1.12022	0.761189	1.67491	0.570108	1.17397
0.671831	0.886178	1.45012	0.948754	1.10211	1.1456	0.579427	0.983704
1.22844	0.886106	0.739805	0.645757	0.673639	0.806102	1.08188	1.23305
1.09897	0.769717	0.868982	1.0649	0.899311	1.0055	0.986842	2.29839
0.877956	1.25417	1.04702	1.05883	0.679775	0.840821	0.580835	1.42625
1.00383	0.790486	1.07932	1.35478	1.23872	0.912382	1.88233	1.10966
1.25934	0.818026	1.33276	1.15924	1.38559	0.999465	1.51155	1.88693
1.40526	0.656905	0.883244	1.02059	0.494547	0.949702	1.65156	1.31056
0.7232	0.917612	1.30788	1.01609	0.844927	1.18115	1.20306	1.45374
0.765031	0.961212	1.0747	0.772303	1.17876	0.967408	1.16885	1.60686
1.06608	0.77345	1.08368	0.920347	1.04573	0.732404	0.599522	0.803428
0.488231	0.788583	1.5812	1.03676	0.836633	0.806339	1.23095	1.32952
0.823566	0.819042	0.357106	1.09907	1.19946	1.09034	0.837368	0.422557
1.4358	0.696001	1.1422	0.856608	0.800847	0.785541	0.548552	0.853951
1.22688	0.485286	1.08298	1.20133	0.897739	2.21826	1.21468	2.27661
0.977491	1.19576	1.14038	0.858082	1.13741	1.47643	0.955287	1.03158
0.862055	0.967361	2.3248	1.02414	0.839896	0.962233	0.995723	1.29704
1.61215	1.09095	1.01045	1.00667	1.47789	0.992418	1.29146	1.58175
0.885985	1.30235	0.830797	1.05051	0.899179	1.52352	1.62335	1.48237
1.24352	0.736957	0.950998	0.945093	0.747929	0.874079	0.561266	1.25989
1.26494	0.893509	0.5358	0.70466	0.936342	0.621465	0.996869	1.03543
0.917053	0.821741	0.909938	0.977917	0.720521	1.12805	0.880663	1.0747
0.904373	0.830017	0.563501	0.626488	0.801851	1.57116	0.582346	3.24025
1.09287	0.797905	1.14042	1.11453	0.571418	0.785517	0.916627	1.69236
0.809578	0.781332	1.46574	0.974853	1.13948	1.16732	0.933289	0.330255
1.03125	0.817325	0.97604	0.804934	0.817141	1.43605	0.778253	1.64085
0.750644	1.01616	0.619595	0.918846	0.961654	1.17423	1.16678	1.19386
0.965923	1.20693	0.863086	1.5679	0.899584	0.699685	1.24763	0.775576
1.13636	1.11044	1.14714	0.805837	1.67277	0.604299	0.978813	0.565278
0.588812	0.778444	0.7518	0.878359	1.22138	1.03808	0.361308	1.27676
1.20053	1.03889	0.833885	0.820106	1.08509	0.897694	1.40037	1.20517
0.923641	1.04647	0.803828	1.01389	0.89106	0.834779	0.586164	1.92715
0.921521	1.13596	0.933707	0.702367	1.2457	1.24178	0.83607	1.08474
1.21381	1.04153	0.614244	1.29113	1.02474	0.859472	0.488288	1.73954
0.475767	0.828053	1.45383	1.0467	0.880236	1.13145	1.35889	1.08919
0.894246	0.992498	0.907961	1.06436	1.51649	0.856614	1.13149	0.806593
1.13239	0.70505	1.36944	1.19209	0.642426	0.866815	1.65125	0.828156
0.780523	0.867445	0.939985	0.754036	0.974652	1.32539	1.14116	1.62437
1.15498	0.860312	0.634946	1.18153	0.658042	1.17341	1.04635	1.25548
0.913866	0.606563	1.26902	1.03587	1.78748	0.684378	1.67637	1.42753
0.926322	0.903807	1.06383	1.14485	1.29297	0.547841	0.977327	0.74963
0.871351	1.17837	0.632767	1.00175	0.805038	0.415638	1.31668	1.17468
0.658082	1.38309	0.699868	0.688665	0.857766	1.3994	1.02722	0.636359
0.6655	1.24141	0.496509	0.719786	1.19778	1.48337	0.656083	2.04868
0.987936	0.82176	1.22043	0.67755	0.786735	1.45057	0.507974	1.5075
1.34799	0.547245	0.88288	1.13516	0.603571	1.40275	1.4937	0.64065
0.92546	0.778436	0.835073	0.916189	1.4953	1.732	1.03132	0.565289
0.704082	0.938156	0.974084	1.16417	1.12258	1.04962	1.38724	1.30627
1.09237	1.33229	0.914322	2.18523	1.21232	0.840817	1.31491	0.436334
0.921416	0.789117	1.11726	1.00752	0.899406	1.34114	1.04506	2.19866
0.803679	0.660767	0.737755	1.18389	1.74205	0.954667	0.662353	0.979586
1.19485	1.07672	0.913803	0.792114	0.995796	1.09074	0.847598	0.76328
1.39065	0.504713	0.547919	1.3315	0.824465	0.888556	0.966216	1.23435
0.820974	0.734698	0.28824	0.776667	0.840604	1.06365	1.02113	1.10378
0.718619	0.865892	0.669563	0.789524	0.377918	0.993307	1.17825	1.275
1.06784	0.684973	0.925209	1.87707	0.817387	2.66566	0.593834	0.833682
0.680188	1.18351	1.03409	0.880618	0.725239	1.11592	1.84644	0.710206
0.584788	1.02983	1.2533	1.14734	0.815742	1.48769	1.13745	1.26095
0.926635	1.0744	0.935921	1.37077	0.767699	0.996139	1.52923	1.33519
0.780521	1.5788	0.817539	1.57261	0.720317	0.928655	0.794602	1.4739
0.888146	0.898748	1.18806	1.23976	1.01988	1.38811	1.29416	1.05966
0.682832	0.992569	1.12139	1.10537	0.872909	0.808085	0.843331	1.43734
1.36415	0.867755	1.0078	1.26592	0.835084	1.23224	0.715248	0.69321
0.710113	1.00266	1.11065	0.925852	0.567903	1.42685	1.26674	1.26161
1.30351	0.914957	0.789126	1.05344	0.803839	1.75236	0.935193	0.940096
0.906179	0.608355	0.864022	0.693374	1.67856	1.10547	0.821161	0.895434
0.957726	0.624861	0.685051	0.639147	0.798051	1.16587	0.578452	1.4153
0.988717	1.03455	1.25717	1.01855	1.03268	1.3863	1.46963	0.538304
1.04254	0.842132	2.10103	1.39404	1.41731	1.50063	0.903123	0.64444
0.791928	0.702078	1.3776	1.5625	1.10892	1.77773	0.977316	1.02226
0.464056	0.724599	1.32374	0.704211	0.722276	1.35021	0.898882	0.687099
0.925998	0.817948	0.737982	0.997007	0.977441	1.50069	1.38446	0.560936
0.937712	0.989608	1.17914	0.79249	1.06116	0.703936	1.00929	1.5848
1.03656	0.936788	0.724057	0.842231	0.822057	1.30809	0.935272	1.66246
1.43638	0.905512	0.885926	1.44861	0.969367	1.1634	1.35063	1.01081
0.681285	0.776963	0.486092	1.19365	0.952039	0.786772	0.998861	0.991753
0.935403	1.37624	1.21793	1.18823	1.0432	1.24403	1.00764	0.910286
0.886029	0.890092	1.06168	2.04143	0.94256	0.567478	1.4556	0.712278
0.907551	1.19366	0.977751	0.852884	1.12925	1.35686	1.0816	0.91836
0.738046	1.18806	0.776924	1.20703	0.755722	0.914748	0.761181	1.92075
1.3544	1.01549	1.28075	0.9757	1.16566	0.898534	2.05619	0.666179
0.948293	0.834736	1.24415	0.613229	1.23278	0.29163	0.732177	2.39941
0.860807	1.0881	0.996538	0.845639	0.822618	1.31149	0.95174	1.60829
1.36354	0.781774	0.954513	1.11311	0.830941	0.670801	1.3158	1.43306
0.648848	6.16809	0.816138	1.12162	0.922161	1.37065	0.658523	1.1544
0.842208	1.72935	0.79482	1.13718	0.811709	0.792301	0.614445	1.11497
0.950679	1.19251	0.897995	0.888418	0.92298	0.691366	0.878366	6.45923
0.965069	0.797021	0.92618	1.08409	0.78715	0.853752	1.41483	1.09068
0.697917	1.12316	0.816394	0.690161	0.72132	1.45726	1.34901	0.673005
1.98423	0.686366	1.99488	1.12535	0.749646	0.804947	1.07954	0.655114
0.928553	0.569661	0.901604	1.00426	1.15439	0.836347	0.717505	0.949076
0.582066	1.27077	1.14869	1.27304	0.680177	0.884389	1.33766	2.55235
0.950069	0.875439	1.03363	1.20163	1.0157	0.324717	1.1288	1.66201
0.731555	0.934075	1.22741	0.908063	0.554948	0.599344	1.01184	0.82746
0.815983	0.598303	0.670603	1.92357	1.0674	1.58124	1.23218	1.77223
0.945788	1.06081	0.871523	1.43055	1.56321	1.17912	0.803	0.721507
0.943508	1.04373	0.743545	1.26282	0.695303	0.800157	0.848039	0.914039
0.713937	1.34676	0.96034	0.604443	1.49481	0.943537	1.50834	0.815835
0.646198	1.48562	0.706037	1.20484	0.965464	1.22555	0.983074	1.15943
1.00317	1.71196	0.862308	1.05531	1.22483	0.897826	0.914855	0.847964
0.721646	0.977412	0.66446	0.704139	0.964379	1.44326	0.853297	1.09807
1.08888	2.09469	0.780423	0.878114	1.00319	1.52563	1.13572	1.28606
0.639366	1.18314	0.912629	0.527106	0.91617	0.970325	0.854573	5.37975
1.16589	1.62899	0.834744	0.669372	0.914335	1.28057	1.10664	1.112
0.722506	1.57727	0.794643	1.17079	1.07666	0.933157	0.976519	0.890495
0.581816	0.88532	1.25751	1.86009	0.9058	1.04672	0.66488	1.82854
0.879998	0.906217	0.696516	1.62554	0.587166	1.35791	1.01596	1.62148
0.75776	0.839696	0.961685	1.19791	0.867329	1.8052	1.75099	0.931295
0.956444	0.836084	0.850616	0.823315	0.986868	0.536895	1.10747	1.04409
0.981859	1.08549	0.633775	1.02424	1.05795	0.767845	0.789956	1.19247
1.0178	1.59727	1.36305	0.758134	1.41007	1.09005	0.914748	1.12381
0.617602	0.883111	0.842577	1.10788	0.850837	1.01363	0.779899	1.60705
0.86235	0.816977	1.21897	1.28974	1.06558	1.24806	0.970704	0.509423
0.815743	1.09862	0.310431	0.893727	0.957582	1.34897	1.63842	0.920123
2.41407	0.957637	0.717974	1.11692	0.992521	0.675698	0.799481	2.33145
0.521549	1.53323	1.47063	0.900753	1.04456	1.61942	0.590759	0.923938
1.19681	0.778725	1.5874	1.08968	0.708896	1.76977	0.926476	1.27237
0.929849	0.969338	1.18728	0.890006	0.932023	1.30937	1.27776	0.713383
1.34886	1.00514	0.831179	1.52039	0.618066	1.4047	1.05341	1.05349
0.968373	0.716938	0.950155	0.722777	1.28525	1.08054	0.622587	3.18519
0.435912	1.18132	1.22549	1.05671	0.944933	0.985377	0.764605	1.32423
1.04566	0.99736	1.03379	0.742929	0.939797	3.9087	1.31834	1.20026
1.54624	0.786867	1.40578	0.829307	0.804392	1.08381	1.51099	1.272
0.756711	1.21914	0.879403	0.922298	1.44661	0.943864	1.48438	2.68478
1.01352	0.891842	0.761501	0.93679	1.24101	0.916513	0.839853	1.60709
1.1793	1.19959	0.976343	0.727982	0.855278	0.737334	0.970616	0.823773
0.780352	0.711074	1.10279	1.05899	0.803518	1.0065	0.878583	1.24124
0.791771	0.61268	0.941371	0.918177	1.06285	0.524344	0.788764	1.02957
0.88131	1.14245	0.794241	0.874709	1.00311	0.825085	1.04294	1.61337
0.992367	0.57614	1.23183	0.708072	1.0002	0.895763	1.53905	1.59888
1.02777	1.48336	0.658059	0.706388	1.00775	1.15307	1.80605	0.847458
0.475255	1.61544	0.549078	1.53729	0.99131	1.18393	0.907989	0.91083
0.904643	1.23717	1.39399	1.20784	0.573421	1.51868	0.486445	0.556968
1.04231	0.935211	1.15112	1.01467	0.971597	0.87894	1.14505	1.26268
0.672671	0.932311	0.95249	1.77095	0.842698	1.13279	1.69855	0.819724
0.914946	4.09046	0.950362	0.783301	1.40198	0.741366	0.525369	1.17129
0.858883	0.462741	0.921753	0.731548	1.01946	1.40106	1.30729	1.09022
0.859893	0.856797	0.704461	0.86352	0.770788	0.754252	1.37115	0.951204
1.2364	1.16108	1.17238	0.890795	1.06753	0.731441	0.500587	1.09461
1.12041	0.590602	1.14992	0.832315	1.18671	0.836636	0.596045	0.630008
0.69102	0.839679	0.964303	1.20134	0.962289	1.40024	0.747955	1.80066
2.19189	1.30737	0.811119	1.05232	1.04905	0.848078	0.851619	2.25804
1.08832	0.706911	1.04153	0.742499	1.01153	0.645884	0.461477	1.54626
0.768091	0.820876	1.7658	0.803717	0.89599	0.742043	1.9466	1.10738
0.85307	0.881102	1.15632	0.599045	0.754082	0.941354	1.1382	0.92951
0.90066	0.607081	0.945118	0.931705	0.996588	0.931282	1.16191	1.25827
0.687217	0.878881	0.92973	0.917702	0.85105	0.378943	0.680821	2.00922
0.932099	0.809768	1.03283	0.705927	1.00575	1.02735	0.758595	1.98886
0.961457	0.653007	1.22863	0.602954	1.02566	2.43113	1.52359	1.19132
0.863303	0.792175	1.3276	1.10642	0.809224	0.927977	1.2053	0.702817
0.768305	0.854926	1.14041	0.807311	0.732534	0.61169	1.02965	1.19399
0.918613	1.26816	1.09981	0.836386	0.743873	1.29233	1.42391	1.86279
1.08818	1.30059	1.4322	1.7877	0.849083	0.776992	1.28843	1.55801
0.580421	1.80893	1.35122	0.69601	0.919315	1.0724	1.21998	0.326675
1.04078	0.650071	0.84293	1.14408	0.851823	1.27765	0.690801	1.43312
0.766469	0.606481	1.0049	0.739139	1.0272	0.745839	1.74689	0.650239
0.630165	0.848695	1.34281	0.982979	1.07412	0.576556	1.26607	0.945496
0.931844	0.962952	1.24005	0.867569	1.14266	1.03358	0.659975	1.33987
0.96753	0.508527	1.85295	1.37464	1.18759	1.01967	1.67388	0.796114
0.543969	0.729489	1.2149	1.48779	0.887724	0.986011	1.2517	1.38456
0.95888	0.952665	0.997489	1.49318	1.08019	1.21463	0.548568	1.43793
0.627039	0.781595	0.634606	1.27435	1.34025	0.911154	0.922677	0.96928
0.792131	1.0462	0.68965	1.87546	0.559459	1.11998	1.05896	0.776073
1.06258	0.956578	0.677044	0.584531	0.880596	0.999226	0.700729	1.08808
0.575602	1.23554	1.10842	1.48572	1.12275	0.908736	1.67916	0.905235
0.928361	1.07118	0.814882	1.21339	1.16723	1.00477	1.27605	0.775383
0.978156	1.32548	0.613854	1.14578	1.13971	0.878592	0.433761	0.794993
0.779655	0.778624	0.914338	1.08107	0.88734	1.28127	0.896452	0.977772
1.07124	0.766258	1.38725	0.874596	0.938892	1.09986	0.709262	0.97104
1.10342	0.909761	1.14948	0.871619	0.965351	1.42236	0.998434	1.36545
1.26306	0.908734	1.01592	1.16151	1.05455	1.52466	0.892884	1.31503
1.10812	1.40577	1.10522	1.5859	0.804444	0.700264	0.710513	1.07132
1.41358	1.06626	0.747178	0.85529	1.31896	1.54901	0.999419	1.7356
1.06381	1.5089	0.921439	0.811033	1.59944	0.485311	1.44675	2.11851
0.631583	1.30315	0.711825	0.783309	1.14411	1.95586	0.676349	0.929767
1.326	1.10084	1.03344	0.813393	1.17683	0.941614	0.928399	1.12259
0.788027	1.75805	0.990259	0.98903	0.966614	1.07703	0.932226	1.81287
0.786783	1.05879	1.05235	1.35387	1.08326	1.14275	0.859104	1.52969
0.969545	1.25108	1.19731	0.831368	1.07809	1.0599	0.869313	1.38211
1.24032	0.607014	1.12268	1.22797	1.45278	1.28685	0.725709	0.555559
1.14428	0.878893	0.782864	0.564459	1.28576	0.945095	0.797968	1.70654
0.747368	1.31824	0.804916	1.91567	1.03394	1.37023	1.24636	2.30507
1.20024	0.61514	1.2591	1.2739	0.964479	1.29044	1.17786	1.17882
0.479477	0.704325	0.73509	1.09311	0.82957	1.24694	0.789879	1.37924
1.26541	0.968611	1.44776	1.3425	0.915748	1.0295	1.35569	1.46421
0.807198	0.63756	1.15767	0.848951	0.698008	0.582699	1.17059	0.532931
1.13314	0.837842	1.2757	1.14593	0.933975	1.12548	1.61709	0.830943
1.66485	0.983777	1.06332	1.00012	0.971627	1.18613	1.26935	0.754274
0.993901	0.927867	1.27078	1.11241	2.12327	2.61161	0.729753	1.71663
1.14165	1.2808	0.957018	0.832298	1.11654	1.41672	1.07658	0.663048
1.11547	0.638079	1.82411	1.2314	1.11671	0.735633	1.24911	1.50126
1.23241	0.818407	1.16242	1.09545	1.03582	0.981255	1.54409	1.57871
1.03851	1.62374	0.947616	0.961906	1.33621	0.988283	1.4731	0.887538
0.588734	0.946975	1.62349	0.986383	0.824247	1.19239	0.89428	1.09701
1.0345	0.921094	0.698067	1.74777	0.945832	1.28474	1.41848	0.68185
1.27635	0.987362	0.564965	0.981844	1.22893	1.43896	0.948153	0.756322
1.06018	0.911014	0.75814	1.46796	0.992691	1.58113	1.4916	0.944442
0.869539	1.12791	1.16693	0.768627	1.1312	1.33449	1.08839	0.748033
0.921821	1.26395	0.974998	1.08715	0.836236	1.72523	1.08495	2.04079
1.05335	1.0995	0.860444	0.784062	0.325452	0.765552	1.37815	1.23303
0.849254	0.882247	0.749922	1.08189	1.05998	1.07933	1.00172	0.612376
0.964379	0.784094	0.717287	1.53891	1.67617	0.865729	0.736431	0.836149
1.15374	0.5124	1.00635	1.07195	1.42822	6.11443	1.30711	0.44651
1.16949	0.71149	1.2079	1.13439	0.639093	1.72696	0.767586	0.834214
1.45632	0.534242	1.54569	0.9946	0.667115	1.74692	0.901168	0.596688
1.413	1.37083	1.14954	0.841861	1.15508	0.711024	0.776579	1.25575
0.87686	0.966445	0.764227	1.18775	0.971479	1.1928	1.15415	1.76034
0.79992	2.84611	1.33252	1.36266	1.05319	1.12874	1.37722	1.10388
1.42669	0.920079	0.715528	0.54891	0.953477	1.46513	1.29059	1.42632
1.27901	1.09413	1.09616	0.951708	0.981525	1.02395	1.23584	1.38589
0.916512	1.12956	1.21135	1.10032	0.764728	1.32689	0.860637	1.00657
1.11159	0.699575	1.01446	1.1065	1.16936	1.71061	0.799606	1.23912
1.05148	0.588279	0.877673	1.07317	1.02368	1.32172	1.72034	1.16712
1.33422	0.82975	0.822217	1.43354	1.07369	0.906927	1.14263	1.06468
0.749845	0.963798	0.515874	0.889655	1.669	0.709373	1.16963	0.462502
0.776499	0.854142	1.63312	1.06732	0.91764	1.72834	1.30212	1.98506
0.831154	0.945115	0.689479	0.857053	0.739366	1.67487	1.10531	1.04443
1.53621	0.737318	0.931733	0.91949	1.45406	1.47802	0.36799	1.20082
1.15853	0.88015	1.63161	0.923749	0.955078	1.08715	1.47437	1.84758
0.73155	1.43213	0.838804	0.86406	0.845161	1.27563	0.86894	1.10566
0.843074	1.0522	0.931552	0.798289	0.911401	0.921964	0.726726	1.10781
1.08744	1.16397	0.96231	1.0238	1.12149	1.25666	0.783214	1.08967
0.711376	1.0441	0.838974	1.15775	1.46668	0.520629	1.32642	1.12333
1.42061	1.30916	1.37985	1.06333	1.26221	1.06457	1.06145	0.650773
1.20915	0.661362	1.30702	1.65412	1.108	1.23916	0.907358	0.97981
0.75269	0.893558	0.895255	1.54102	0.799362	0.994634	0.58452	1.75434
0.977538	0.947369	0.910136	0.927695	1.26962	1.16458	1.50999	0.983077
1.14287	0.664425	0.960836	1.03806	0.998474	1.61239	0.838659	1.17687
0.833104	1.0654	1.05057	1.13656	1.04779	1.15792	0.974986	0.736751
0.562318	0.85565	1.00098	0.957462	0.896797	0.861748	0.921659	1.68752
1.1798	1.02187	0.788871	1.47716	1.39186	1.05671	0.941118	2.45422
0.796117	0.995311	0.87833	1.68074	0.841915	0.729221	0.539509	0.673397
1.2043	1.14613	0.864038	0.936775	1.20577	1.26582	0.985565	1.18467
1.64868	0.963868	0.958805	0.829873	0.666664	1.26286	0.8612	0.64465
1.21277	0.987207	1.19537	0.951561	0.894273	1.64686	1.30305	1.40687
0.837643	1.18634	1.43517	1.09943	1.11292	1.7846	1.43902	0.796607
0.792655	0.618096	0.908924	0.548926	1.28088	1.14519	0.906463	1.64431
1.16316	0.644845	0.593516	0.931194	0.954622	0.951323	1.09624	1.05573
1.07901	0.905002	1.13423	0.96831	0.516492	0.889317	0.825681	0.842891
0.997083	0.932325	0.92709	0.891849	0.882818	1.16634	0.916347	1.19796
1.33773	0.51177	0.861404	0.789902	0.819508	0.438068	1.02657	1.47353
0.978182	1.04466	0.687484	0.968695	0.674747	0.898827	0.639997	0.736503
0.937381	0.926579	0.73226	1.14241	0.706547	1.21425	0.915794	1.60704
0.912557	0.929063	1.32596	0.608685	1.09832	0.969945	1.28091	0.657899
1.05551	1.0366	0.779156	0.745506	1.33138	0.463798	0.666059	0.708228
0.86884	1.74049	0.788155	0.915437	0.919835	0.7197	0.912538	0.950255
0.865309	0.599541	0.900865	0.739462	1.03988	1.84864	0.882337	1.1824
2.07302	0.388664	0.724486	1.34127	0.7884	0.727961	0.846263	1.31448
1.05947	1.77968	0.86694	1.00069	1.01803	1.35424	0.677323	0.693238
1.12514	0.90736	0.942055	1.02974	1.05176	1.27261	0.451392	1.11263
1.44845	0.814664	1.15335	1.13832	1.15468	0.931907	1.47833	0.663596
0.703828	0.653854	1.04822	1.22312	0.740904	0.849007	0.900882	2.21875
2.22132	0.917439	1.18229	1.20997	1.05272	1.72514	0.84558	0.885435
0.684755	0.890488	0.757424	1.16994	0.909044	1.17419	0.795168	0.940081
1.11321	1.13506	0.782256	0.729343	0.967904	1.99498	1.12553	0.659267
1.075	0.697939	0.862444	0.993191	1.02932	1.2277	1.7809	0.911521
0.973949	0.846891	0.874786	0.775176	0.790216	1.13328	1.62779	0.970395
1.33614	0.843204	0.671714	0.794098	1.20019	1.09457	1.17814	0.837985
0.947378	1.01108	0.72728	1.07468	0.860402	1.17281	1.06531	1.42927
1.07894	1.09345	1.27345	1.08416	0.619887	1.48768	0.473451	1.63774
1.01343	0.849663	1.14235	0.861833	0.835178	0.930038	0.768738	1.29905
0.764479	0.9651	0.969792	1.35079	0.764472	0.731483	2.04643	0.903177
0.776441	1.12181	1.01997	1.13986	0.947962	1.06381	0.575172	0.955251
1.01426	0.928306	1.09782	1.26033	0.773874	1.49202	0.818454	1.48764
0.926406	0.453115	1.12422	1.57875	0.949939	1.17079	1.97847	0.75155
1.06251	0.848907	0.86458	0.908244	1.35525	0.856316	0.64471	0.816826
0.791835	1.65113	0.718362	0.971324	1.19129	1.03788	1.19064	1.77514
0.934936	1.2367	0.892186	1.09863	1.69274	1.06294	1.07613	0.469101
1.09984	0.892354	2.07521	0.887155	0.908523	1.26751	0.989869	1.26413
0.554919	1.19274	1.17658	1.36867	0.776231	0.669964	1.19812	1.13408
0.89344	1.28616	1.02438	1.43876	1.03381	1.56609	0.822031	0.856614
0.944724	1.4126	1.01874	0.863662	0.90195	2.02843	0.872492	1.63996
1.02137	0.934607	0.928862	0.648018	1.12721	1.29275	0.745837	1.20267
0.923135	0.648367	1.03151	1.41067	1.19254	0.687206	1.27535	2.58077
1.03386	1.31801	0.792779	0.869977	0.766193	0.463079	0.946562	0.664443
0.8383	1.09377	1.15862	0.768109	1.42693	1.00142	1.28569	1.17391
0.782902	0.83905	0.764238	0.93241	1.33324	0.558412	1.03064	0.999914
0.964917	1.13187	0.55861	0.779896	0.704696	1.08325	0.675984	1.21135
0.668921	1.33405	1.06246	0.87297	0.612718	1.44661	0.717532	1.61877
0.643943	0.862255	1.01605	1.14086	0.7335	1.09788	0.787353	0.466772
0.693821	0.968302	0.658624	0.916534	0.724234	1.30859	0.765411	2.20431
0.788295	0.713611	1.25119	1.27881	1.10197	0.890395	1.39628	1.00772
0.68933	0.846783	1.00734	1.1439	0.755546	1.46519	1.2291	0.879585
0.879596	0.892262	1.10631	1.15005	0.809051	0.93915	0.884022	1.56919
0.89511	1.66078	0.894727	1.20445	0.748561	1.14422	0.819211	1.01289
0.713515	1.04614	0.634433	1.22864	1.43908	0.825297	1.11148	1.46461
0.703604	0.902194	1.2584	1.68616	1.21538	0.89615	0.859398	1.58821
1.25861	1.1729	1.00783	0.996693	1.10882	0.763592	1.19466	1.23487
0.685214	0.917285	0.548813	0.921432	0.888372	1.23706	0.844349	3.25894
0.763045	1.05183	0.841793	1.4958	1.19427	1.19006	0.984714	0.925937
0.760628	0.996702	1.14676	0.917552	0.73209	1.10585	0.598606	1.00196
1.18287	0.633849	1.15972	1.20091	0.837168	1.16823	1.32002	1.02221
1.08796	0.877879	1.10871	1.08089	0.956686	1.27776	0.711087	0.791851
0.910585	1.47204	0.936615	1.12693	0.720905	0.948555	0.666369	0.524041
1.78526	0.699081	0.693742	1.17803	1.08984	1.04182	2.07564	0.632605
0.715438	0.594535	1.01362	0.984159	0.850928	1.40747	0.920976	2.1272
0.908424	1.07233	1.20333	1.25689	1.38344	1.64172	1.10103	0.897588
1.08288	1.19218	0.922	1.01631	0.876178	1.10867	0.65891	0.916221
1.09432	0.8882	1.59326	0.931882	0.804218	0.903081	1.86672	1.26214
0.642383	1.1378	1.53408	1.05163	0.880537	0.874395	0.767304	1.52858
1.28271	1.00367	1.54559	1.36118	0.940454	0.851681	1.29924	1.6468
0.74906	1.00185	1.01861	0.732508	0.859898	1.18331	0.843328	0.485745
0.682569	0.815859	1.46012	1.18986	0.836792	1.14102	0.7252	0.816376
0.998289	0.650968	1.33911	1.30123	1.19834	1.78476	1.11506	1.29012
1.7461	0.89607	0.771981	1.20472	0.839825	1.42457	0.576652	6.7989
0.994401	1.03336	1.09418	0.464351	1.13782	1.31615	1.19783	1.2751
0.835446	0.756958	0.872654	0.87567	1.26159	1.02557	1.06825	0.775433
0.875875	0.80793	1.244	1.16694	0.981601	0.7759	0.404968	1.4258
0.968173	1.12145	0.651348	1.31818	0.816798	1.34305	1.34897	0.527724
1.1387	1.403	1.2453	0.660715	0.916406	0.744068	1.11785	1.27369
0.986138	0.96802	0.854321	1.45086	0.660754	0.824773	1.00231	1.07549
1.54534	0.986969	1.16685	0.911008	0.725184	1.34601	1.13687	2.58858
1.04586	0.748703	1.01482	1.07721	0.81133	0.886621	0.946059	1.6492
1.34533	1.52983	1.05703	1.06124	1.10034	1.34408	1.35699	0.996208
0.63623	0.641828	1.19466	1.27003	0.817323	1.40389	0.842106	1.19405
1.44028	0.892268	1.30114	1.21599	0.613371	1.07228	0.620606	0.318151
0.747981	1.3131	0.919317	1.04524	1.77091	1.4413	0.490892	1.29805
1.12462	1.3054	1.12112	0.950919	1.04193	1.23495	1.1607	1.12841
0.875018	1.15511	1.31299	0.995578	1.80033	1.46651	0.911441	1.23012
0.727236	0.891895	1.20957	0.887166	1.43921	1.20231	1.05517	1.21422
0.808387	0.993187	1.47801	0.967485	1.08677	1.07743	1.17071	1.3185
1.71854	0.96705	1.11962	0.657637	0.827174	0.906371	0.496156	1.15281
0.704062	0.752203	1.11443	1.39012	1.19738	1.17878	0.873408	1.59302
0.970233	1.08628	1.07557	0.668533	1.0635	1.04468	0.668354	1.04776
1.06511	0.632147	0.467697	1.34363	1.13844	1.12022	0.771568	1.53154
0.856706	0.82037	0.846397	1.06846	0.869275	0.611213	0.944436	1.82937
1.02692	0.590014	1.08798	1.00449	1.20129	0.556983	0.627071	1.06135
0.975807	1.98949	0.977661	0.955795	0.884699	1.26232	0.921514	0.969078
0.896167	0.616	1.1581	0.955214	1.13797	0.90345	0.826768	1.08658
1.01013	0.92411	0.930971	1.05653	0.889566	1.29191	1.34905	0.822698
1.0063	1.48204	0.845732	0.881721	1.29035	2.2984	0.807511	1.09325
0.8428	1.1344	1.47107	0.992167	0.830338	0.705475	1.58775	0.56181
1.17107	0.893115	0.976195	0.70222	1.44549	0.94074	0.52255	1.11535
1.39322	0.947403	0.923434	0.986857	1.00902	2.69494	1.28285	0.885418
1.48166	0.871511	0.853965	1.04144	0.963884	1.27453	0.851276	1.0967
0.857971	1.10427	1.10419	0.689501	0.921108	0.800584	1.27851	1.96007
0.851273	0.67135	0.868606	0.793418	1.01824	0.849653	2.16362	0.924551
1.0625	1.13469	0.798981	1.86377	0.910037	1.41914	0.785306	1.61268
0.716352	1.02014	0.870906	1.18784	0.890037	0.451765	1.05663	1.03644
1.12264	0.893948	1.39922	0.925545	1.49945	0.971917	1.04572	1.29813
0.909274	1.31025	2.05923	1.16188	1.04968	1.5467	1.55339	1.62948
0.905445	0.432326	0.954376	1.49153	1.00311	1.33023	1.59175	0.833594
0.743722	0.599512	1.12245	2.51474	0.943996	1.15513	0.918062	0.922
1.20161	0.527901	0.723962	0.584713	1.08458	1.95607	0.284316	0.795615
0.874683	1.04768	0.779899	0.646921	0.9566	0.900851	1.07683	0.675736
1.35944	0.852477	1.09908	0.954359	1.04213	0.886043	1.23162	0.990515
0.620458	1.08396	1.05702	0.650416	0.90225	2.0126	0.642118	1.25236
1.02245	0.800666	1.24039	1.27052	0.84772	0.795869	1.64432	1.22479
1.05906	0.946608	1.0912	0.715146	1.00158	1.78463	0.682736	0.979278
0.977669	0.915349	1.06676	0.920094	1.07682	1.14236	1.42921	1.3041
0.959837	0.67291	0.931611	0.827291	1.0132	1.12271	1.02334	0.920405
1.02073	0.927964	0.632869	0.429863	0.810041	1.49895	0.916158	0.961939
0.982684	0.76345	0.927532	1.10191	1.03705	0.94164	1.15406	1.19321
0.466649	0.845155	0.817022	0.964089	1.24847	1.32013	1.10216	1.1238
1.10147	1.0057	0.59426	1.60072	1.13649	1.59961	0.841957	0.913457
1.28336	0.752998	1.9647	1.14857	0.977927	1.13654	0.919749	1.60793
0.588655	0.974906	1.06974	1.06187	1.16184	0.846911	1.30714	1.2731
1.09211	1.30389	0.5691	1.23003	0.979852	0.619539	0.674738	1.36636
1.05396	0.595665	1.01324	1.08048	0.850883	1.45457	0.515657	1.22708
0.981717	1.1663	1.04221	0.876583	1.68322	2.03376	1.34655	1.54332
0.746455	1.02063	5.30416	0.775541	0.946831	1.08629	1.12861	1.35795
0.791538	1.15924	1.23503	0.799749	1.2813	0.482188	0.540647	1.09619
0.676202	1.34669	1.28526	1.0456	1.16143	1.05378	1.34596	0.911118
1.21691	0.957091	0.857317	0.904491	1.09235	1.44031	0.900497	0.561628
0.811546	0.895241	0.581531	1.41012	1.05375	0.913163	1.2372	1.37622
0.973478	0.935845	1.17489	1.20702	1.33047	0.580315	1.07728	0.916213
1.0556	0.853152	1.60512	1.52795	1.49661	1.37818	0.684284	1.0776
0.769018	0.844229	0.906543	1.11296	1.12807	1.29727	1.1588	0.537688
1.30593	1.10129	0.815452	0.73973	0.862704	1.09742	0.951011	1.21089
1.18125	0.665738	0.820002	0.968207	1.22715	1.16331	2.09915	0.94769
0.802158	1.23341	1.45951	1.11487	1.09706	1.09796	0.766084	0.564504
0.82852	1.20413	0.863669	1.01992	1.21784	1.14586	1.27903	1.23949
1.65621	0.938243	0.908463	0.933709	0.968542	0.980038	0.835522	0.414917
1.1069	0.830688	0.736679	1.15183	1.01219	1.46778	1.50593	0.817259
0.768487	1.15231	0.6645	1.0141	0.824274	1.29453	1.02983	0.47632
1.1608	0.813255	0.884362	0.902392	1.02316	1.01794	1.00336	1.21078

## Sheet: Extended Data Figure 4f
Extended Data Figure 4f: Western blot quantification normalized Orf6/b-Actin in Calu-3.
BA.1	BA.2	BA.4	BA.5
1.42174	1	7.65341	28.2307
2.30558	1	1.69292	7.02295
12.0487	1	16.6035	34.7196
1.99399	1	5.92473	6.14217
5.59076	1	7.08859	16.5913

## Sheet: Extended Data Figure 4g
Extended Data Figure 4g: Western blot quantification normalized Orf6/b-Actin in Calu-3.
BA.1	BA.2	BA.4	BA.5
0.385987	1	4.30654	8.18643
0.893489	1	3.42315	2.50027
0.60353	1	2.42251	5.89734
0.409646	1	2.51298	1.23072
0.350216	1	1.36473	0.871114

## Sheet: Extended Data Figure 4h
Extended Data Figure 4h: Western blot quantification normalized Nucleocapsid/b-Actin in Calu-3.
BA.1	BA.2	BA.4	BA.5
9.48715	1	0.992689	38.9032
7.71612	1	2.97143	85.4023
5.74886	1	1.78761	19.4639
8.10222	1	21.5141	23.0305
7.35477	1	1.27136	38.3826

## Sheet: Extended Data Figure 4i
Extended Data Figure 4i: Western blot quantification normalized Nucleocapsid/b-Actin in Calu-3.
BA.1	BA.2	BA.4	BA.5
1.30869	1	0.877597	2.50492
1.20945	1	2.20021	8.46947
0.585982	1	1.46672	0.850242
0.330314	1	1.72343	2.37504
0.448536	1	1.06953	0.787261

## Sheet: Extended Data Figure 4j
Extended Data Figure 4j: Western blot quantification normalized Spike/b-Actin in Calu-3.
BA.1	BA.2	BA.4	BA.5
2.88567	1	0.847975	3.6587
3.21732	1	0.8412	4.93055
1.90207	1	0.751339	4.64062
2.17238	1	1.06444	1.49106
19.5363	1	1.20031	10.6811

## Sheet: Extended Data Figure 4k
Extended Data Figure 4k: Western blot quantification normalized Spike/b-Actin in Calu-3.
BA.1	BA.2	BA.4	BA.5
0.482104	1	0.2936	0.484617
0.214241	1	0.19159	0.078553
2.67271	1	0.578464	0.585394
0.461747	1	1.01664	0.409774
0.571427	1	1.12247	0.371817

## Sheet: Extended Data Figure 4m
Extended Data Figure 4m: E copies/mg RNA in Calu-3.
	BA.1			BA.2			BA.5			BA.5 (B)
2hpi	44243.7	69515.7		54335.6	97006.4		83392.1	106798		85160.2	96660.6
24hpi	38762881	35076955	49996486	28645223	28119528	20264128	30057480	18970059	32100373	28785563	18052477	36288196
48hpi	108000000	221000000	106000000	44490930	46739013	87414698	320000000	229000000	248000000	269000000	246000000	263000000

## Sheet: Extended Data Figure 4n
Extended Data Figure 4n: Gene expression in Calu-3.
IFNB
Mock	BA.1	BA.2	BA.5	BA.5 (B)
0.22305	21.7928	44.6147	3.12538	2.20583
1	32.2368	25.4459	3.02751	2.7267
1.89755	20.0315	17.4494	5.27045	3.29449
CXCL10
Mock	BA.1	BA.2	BA.5	BA.5 (B)
1.17566	27.1994	40.4058	6.55804	5.38115
1	48.2989	32.5303	6.86542	4.6869
1.7788	26.8762	33.3955	3.92901	5.20792
IFIT1
Mock	BA.1	BA.2	BA.5	BA.5 (B)
0.45202	6.09286	6.65079	2.29071	2.0561
1	6.32219	7.0859	3.45394	2.66812
1.66123	8.17973	10.419	4.4765	3.78212

[truncated: 2 more sheets: Extended Data Figure 4p, Extended Data Figure 4q]
