# Supplementary material for: Evolution of enhanced innate immune suppression by SARS-CoV-2 Omicron subvariants
Source: Nat Microbiol. 2024 Jan 16;9(2):451–63. doi: 10.1038/s41564-023-01588-4 (PMC10847042; doi:10.1038/s41564-023-01588-4)
Supplement: Supplementary file 15 — Statistical source data for Extended Data Fig. 5. [file 41564_2023_1588_MOESM15_ESM.xlsx]

## Sheet: Extended Data Figure 5a
Extended Data Figure 5a: ELISA in Calu-3.
IFNb			CXCL10
Mock	Alpha WT	Alpha ΔOrf6	Mock	Alpha WT	Alpha ΔOrf6
20.5641	533.957	2834.66	13.6301	45.8081	128.379
1.22416	424.659	2466.19	14.8772	46.2028	131.82
4.4519			14.4559

## Sheet: Extended Data Figure 5b
Extended Data Figure 5b: Quantification of IRF3 nuclear:cytoplasmic ratio in Calu-3.
5hpi		10hpi		24hpi
Alpha WT	Alpha DOrf6	Alpha WT	Alpha DOrf6	Alpha WT	Alpha DOrf6
0.345676	1.89634	1.28908	0.452568	1.05474	1.64924
0.888806	0.980921	1.19317	1.31092	1.43619	0.906078
0.921356	0.760464	0.918994	1.68627	2.7097	1.10991
1.03218	1.02327	1.2636	1.0065	1.57655	1.26086
0.397916	0.74748	1.37618	0.613023	1.37928	1.80691
1.01113	0.951505	0.692923	0.780355	1.66901	1.69544
1.03819	1.1365	0.885733	0.851537	1.54145	1.85066
0.683389	0.664549	0.97368	0.743353	1.22065	1.03185
1.03682	0.859171	1.24896	0.677426	0.923798	0.867254
1.35731	1.04659	1.82387	0.991532	1.0225	0.991262
1.10772	0.463148	1.2284	0.797366	1.44894	1.32486
0.802007	1.44965	0.365382	0.911949	1.73638	1.01227
0.842184	1.20673	0.998113	0.777212	1.22845	1.19279
0.735728	0.434418	1.2388	0.871129	0.847158	1.17329
1.21705	0.674791	0.874748	0.868885	1.19998	1.17819
0.979574	1.07835	1.34395	1.17003	0.890631	1.30155
1.28044	1.2724	1.20623	3.38984	1.43564	3.13705
0.76298		1.07816	0.881594	0.814882	1.16337
0.574412		1.54707	0.693133	1.67575	0.956876
1.09248		0.697387	0.994297	1.15105	1.44577
0.769667		1.1792	0.629028	1.60163	1.19353
0.58351		0.817346	0.786987	1.33847	0.838795
		1.18648	1.3629	1.17847	0.787741
		0.399206	0.847127	0.544072	0.702845
		1.07383	0.819211	2.10999	3.29903
		0.968685	1.2759	0.891771	1.8308
		1.22833	1.0761	0.892925	1.54388
		1.50736	0.914842	1.06638	1.25558
		0.839904	0.977782	0.918328	1.37539
		0.868354	0.941353	1.27707	0.649694
		0.929464	3.98564	1.13745	0.720713
		0.573567	1.02256	1.13572	1.62151
		1.05482	0.882082	0.878055	1.20878
		1.93258	0.850381	1.01434	1.16326
		1.0676	0.749133	1.13027	1.50328
		0.92101	0.758024	0.857209	0.82106
		1.22515	1.1584	0.802588	1.23327
		1.24695	1.36029	0.858292	0.672354
		0.676185	1.17677	1.18955	1.28751
		1.06033	0.39939	1.41744	1.05679
		1.01044	0.713309	1.14229	1.13466
		1.94279	0.921106	0.515098	0.629045
		1.38434	0.866914	1.44811	1.23843
		0.754185	1.66876	1.1581	1.32721
		0.85046	0.522562	1.13879	1.19005
		1.63711	0.533856	0.874618	0.785939
		1.11238	1.30316	1.96173	0.695
		0.878714	0.433628	1.38625	0.922177
		1.19971	0.84121	1.58326	0.741415
		1.28137	0.640197	0.946805	0.73543
		0.81375	1.37031	0.921094	0.639432
		0.809772	1.83736	0.90063	0.790312
		1.03394	1.82071	1.04784	0.990631
		0.566579	1.05187	1.36071	0.933191
		0.779129	1.26126	0.521747	1.22548
		0.926751	0.522311	0.876105	1.24445
		1.14011	0.805189	0.741976	0.814932
		1.23849	0.597514	1.75083	1.48321
		0.397451	1.46808	1.03765	0.73839
		1.39089	0.807256	1.08718	1.09362
		0.500368	1.22522	1.07681	1.35744
		1.36827	1.01269	1.6425	0.668095
		1.05744	1.42145	1.02442	0.830692
		1.71096	1.52668	0.908962	1.36383
		0.966487	1.28337	0.918929	0.983596
		1.07104	2.39992	0.985868	0.756699
		0.751005	0.738501	1.12054	0.735871
		1.1383	0.538938	0.592182	3.36841
		1.01209	1.14802	2.02923	1.22982
		0.55591	0.594671	0.985829	1.08916
		0.935543	1.30129	1.20384	0.749623
		0.625598	0.891653	0.905894	0.979058
		1.29372	1.06532	0.964328	1.22167
		0.71022	1.31094	1.43435	1.3305
		0.376778	1.14335	1.70475	1.03075
		0.821166	1.21172	1.04064	1.18539
		0.942111	0.743362	1.39597	1.27507
		1.0419	0.61873	0.460425	0.986855
		1.14788	0.860642	1.08962	1.26401
		0.827595	0.473366	0.589734	1.25056
		1.64079	0.6719	1.01371	1.58634
		1.42266	0.71258	0.925146	1.61686
		0.987895	0.790245	1.48097	0.630987
		1.15704	1.36594	1.12938	0.940509
		0.809527	1.05021	1.09134	1.25473
		0.861497	0.767711	0.627513	0.762003
		0.831646	1.28961	1.1924	1.71342
		1.81884	1.56691	0.909931	1.10604
		0.91334	1.00245	1.07349	1.48058
		1.48399	0.878636	0.927437	0.88638
		0.593078	1.2815	0.72617	0.908233
		1.23512	0.919512	1.10668	1.16229
		0.473629	0.456506	1.15123	2.95298
		0.417157	1.23415	0.664604	0.764802
		1.26535	0.623962	0.454972	1.33023
		0.962093	1.40285	0.732074	0.534748
		0.443092	1.12803	0.808091	0.945297
		0.850373	1.03784	1.63874	1.30774
		0.561583	0.655928	1.007	0.994297
		0.986756	1.44155	0.767108	1.39076
		2.24444	0.586776	0.829565	1.48302
		1.02397	1.26964	1.14347	1.05912
		0.962399	1.71014	1.21274	0.753828
		1.1364	0.872534	0.771411	1.30207
		0.979083	1.40458	1.45656	1.44447
		0.658637	0.487131	0.761998	0.614445
		1.19532	1.35554	0.629634	1.70043
		1.14264	1.02668	0.939953	0.781784
		0.799224	0.681239	1.25258	0.975817
		0.422563	1.06416	1.52091	2.87896
		0.835722	0.876347	1.22937	0.76662
		1.01958	0.742516	1.56764	1.06703
		1.27333	0.601959	1.88496	0.702531
		1.37786	1.21325	1.06311	0.828516
		1.2961	1.03625	0.705119	1.24005
		1.24005	1.36838	0.892853	0.866744
		1.44877	0.91938	1.11322	0.857197
		1.30314	0.832841	1.15456	0.582663
		0.824061	1.18547	0.735439	0.944905
		1.05411	1.24373	0.713737	0.860364
		1.29911	0.624393	1.1878	1.17178
		0.956409	0.882095	0.865612	0.675825
		1.2851	1.16996	1.4785	0.989883
		1.15168	1.94404	1.63387	1.20895
		1.43771	0.862989	1.19471	1.36966
		0.745518	0.947534	1.35916	1.70812
		0.812596	1.65143	0.976607	0.818944
		1.02524	1.65937	1.2376	1.08387
		1.51039	0.689127	0.776839	0.842458
		1.15121	0.488506	1.51729	1.1849
		1.94352	0.679744	1.63669	0.57185
		0.702627	0.785454	0.838188	0.930122
		1.97016	0.728192	1.24759	0.933215
		1.89985	0.715989	1.30437	0.943352
		0.955779	0.703695	1.21742	0.83071
		0.666023	0.835265	1.55058	1.34224
		0.906509	0.952973	1.47039	0.786562
		0.830278	1.75624	1.20275	0.964386
		1.15124	0.897115	0.667125	0.96463
		1.02596	0.948009	2.13472	0.622331
		1.11334	0.59357	1.07188	0.827875
		0.823894	1.18852	0.895791	0.934463
		0.899442	0.864619	1.92834	1.20674
		0.664685	0.913289	0.59466	1.46676
		1.35067	0.703998	1.53477	1.62384
		0.904169	0.599937	1.29889	1.31455
		0.643597	1.23935	1.0884	1.18777
		1.11639	1.10697	1.83325	0.928329
		1.1426	1.52083	1.19896	1.47199
		0.76854	1.21266	0.701653	0.862023
		1.1572	1.8511	1.08926	0.927812
		1.23909	0.39208	0.980227	0.583839
		1.25423	1.1	1.52982	1.57993
		0.494913	0.405122	1.58492	1.01317
		0.802368	0.849176	1.18737	1.00076
		0.871392	1.0563	0.540835	0.593073
		3.03289	0.944037	0.714258	1.25941
		0.766641	1.15368	1.49326	0.734514
		1.30501	1.30233	1.01455	0.596458
		1.55271	0.82983	0.934869	0.749857
		0.979584	0.773976	1.39542	1.05898
		0.553415	1.63566	1.61888	1.59539
		1.10861	1.39437	0.698753	0.729019
		1.09412	0.918937	2.02117	0.753349
		1.00389	1.24123	0.694442	0.886076
		0.930667	0.964252	0.879211	0.705363
		0.565115	0.661234	0.826728	1.24751
		0.734142	1.12166	0.892321	0.52417
		0.480427	1.38719	1.0815	0.938037
		1.06248	0.934614	0.966614	0.864416
		1.07106	0.968905	0.619228	0.979526
		1.78287	1.45571	1.34681	0.85223
		0.941878	0.829643	1.18456	1.08644
		2.33397	0.755384	0.509739	1.58508
		0.860993	1.49755	1.06075	0.584041
		0.748553	0.896109	1.01852	1.25533
		0.948155	1.22061	0.673758	0.816007
		1.48308	0.6487	1.25048	0.915327
		0.622862	1.26584	0.884125	1.45387
		1.23782	0.873544	0.599019	1.08216
		0.797039	1.57151	1.21978	0.883503
		1.20847	0.880759	0.776695	1.18378
		0.689045	1.27223	1.17022	1.0333
		1.19147	0.705162	0.993293	1.01739
		0.769667	1.29372	0.801471	1.05637
		1.39085	0.571986	0.838426	1.07313
		1.09741	1.35027	1.25234	1.08282
		0.851192	1.09088	0.847832	1.06477
		0.754631	0.966737	5.06527	1.21849
		0.998307	1.51927	0.937654	1.25919
		0.999188	0.768752	2.23572	1.71973
		0.737101	0.987135	1.25803	1.27478
		1.50346	1.3659	0.688969	0.839151
		0.766736	1.20684	1.81876	1.37046
		0.73549	1.21885	1.81024	0.559318
		1.21359	0.873454	1.10406	1.34205
		0.87084	1.05298	1.3375	0.861127
		0.928441	0.903943	0.703977	1.1232
		1.38688	0.62579	1.11451	1.39301
		1.31025	1.54782	0.81097	1.09821
		0.8316	1.26838	1.34008	0.639259
		1.03216	1.07204	1.35695	1.68278
		1.02044	0.861826	1.00106	0.718037
		0.553718	0.984493	0.834358	0.724425
		1.36479	0.798272	1.09961	1.1715
		1.10716	0.971301	1.60179	0.922062
		0.521468	0.617936	1.11864	0.734807
		1.07371	0.736364	1.47114	0.67506
		1.03756	1.09074	1.05554	0.850905
		0.547904	0.831553	1.47699	1.43832
		1.42077	0.865171	0.82612	0.690855
		1.06848	1.20692	1.219	0.989876
		1.23873	0.986672	1.10923	0.666322
		1.01804	1.49047	1.14991	0.733375
		1.33619	0.979062	0.820755	1.1453
		1.15863	0.57968	0.839875	0.96981
		1.53874	0.674397	0.726822	0.956573
		0.994999	1.26839	1.15215	0.861467
		1.51246	0.429416	0.50911	1.27246
		1.43968	0.614068	0.461783	0.574589
		1.64243	0.62865	0.691004	0.970366
		0.708608	0.678681	0.784755	1.24918
		1.12521	0.636001	1.05368	1.02432
		0.790621	1.2764	0.825181	0.382547
		0.756347	1.51583	0.631003	1.13563
		0.863687	0.81797	1.2768	0.894623
		0.788623	0.894323	1.09956	0.992238
		0.852115	1.88188	0.967176	1.09802
		0.822864	0.810762	1.18348	0.544186
		0.529609	0.782722	0.65517	1.58972
		0.91862	1.7455	1.35857	0.873551
		1.22647	0.853323	1.21821	2.59537
		0.980529	1.69052	1.01133	0.64438
		0.862416	0.808259	0.935978	1.17511
		1.18348	0.990479	0.986551	1.99418
		0.628584	1.84198	1.47351	1.47738
		0.999092	1.69786	1.01117	0.640366
		1.14335	1.08928	0.773414	1.27286
		0.742369	3.27576	1.37761	0.663926
		0.451476	1.51078	0.833138	0.761764
		0.669645	0.916557	1.03556	1.61208
		0.990798	1.21812	1.11644	1.03271
		1.16398	0.740876	0.877915	1.29535
		0.748669	1.31281	0.771694	1.22148
		0.947505	1.23798	1.84601	0.762534
		1.61313	1.08034	0.991672	1.23618
		0.963479	1.83156	0.628343	1.47017
		0.598656	1.10157	0.484064	1.75737
		1.6234	1.29967	1.21337	1.67183
		0.496641	0.856422	1.27244	1.54413
		0.845295	0.729321	0.588527	1.00015
		0.72296	0.610118	1.31011	0.875057
		0.845011	2.0052	0.578142	1.54581
		0.682028	0.861206	0.720284	0.98943
		0.930767	1.38192	1.30804	1.0479
		0.928869	0.969166	1.31211	1.13984
		0.914673	1.42391	1.01218	1.25987
		1.09111	1.12252	1.02813	0.694648
		1.08099	0.785881	0.558643	1.06514
		1.56327	1.55124	0.567617	0.592879
		0.597699	1.44294	2.19185	1.4003
		1.08834	2.24332	1.22779	1.19103
		1.27354	1.07353	1.52344	0.757392
		0.733165	0.809253	1.0998	0.939722
		0.769047	1.32011	0.748302	1.93386
		1.74312	1.10669	1.54851	0.938439
		1.31709	0.680143	1.09184	0.573296
		1.33998	0.914788	0.810733	1.49034
		0.814874	1.04253	0.564443	1.26648
		0.802786	1.00972	0.796219	2.27736
		0.636065	1.01063	0.779468	1.73453
		0.996818	1.01059	1.0664	1.70397
		0.667526	0.473708	0.919674	0.994485
		0.862105	1.27832	1.19189	0.799385
		0.509801	0.555663	1.29267	1.17834
		0.757033	0.773591	0.789848	0.402726
		0.876085	0.536687	1.42001	1.00793
		1.94311	1.98346	0.982886	1.24391
		1.29137	0.926577	1.18368	1.2266
		0.441222	1.09218	1.30174	1.73411
		0.974588	0.958954	1.49861	0.858143
		0.951529	1.03975	1.65937	1.33952
		0.988917	0.404481	1.36062	2.18506
		0.639688	1.03025	0.934439	0.703517
		0.755628	0.840503	0.781066	1.28818
		1.21008	0.710579	0.861497	1.34588
		1.59998	1.46275	0.959116	1.43192
		1.07193	1.14343	1.10405	1.01877
		1.25479	0.542859	1.15082	1.07184
		0.805492	1.06417	1.14402	1.72852
		0.80908	0.840508	0.902328	0.919528
		1.23272	0.666478	1.61271	1.34602
		1.31418	0.900597	1.20825	0.578441
		1.01447	1.16275	1.21831	1.15719
		0.797403	1.14462	0.894352	0.730687
		0.983907	0.755065	1.21754	2.29739
		0.629224	1.20387	1.28802	1.1183
		1.0082	0.692845	0.468935	0.749989
		1.43451	1.17183	1.12735	1.47446
		1.11713	0.88467	0.433568	1.14033
		4.87354	0.596674	1.045	1.54257
		0.795395	0.799383	1.38007	1.52597
		1.52787	1.37123	1.23805	1.1701
		0.842753	0.956174	0.942722	0.776767
		0.635617	1.44715	1.31237	1.24275
		0.659652	1.34396	1.77209	1.27483
		1.17753	0.601698	2.08267	1.21722
		0.903483	0.492174	0.770109	1.05041
		2.05163	1.77444	1.81235	0.492557
		0.745954	1.15309	1.1539	0.89932
		0.853912	1.42456	0.689278	1.14343
		0.800762	1.05533	0.765341	0.913899
		0.727339	0.854606	1.00786	1.19061
		0.788836	1.19335	0.801718	0.813082
		0.428812	1.19799	2.12339	0.9265
		0.832125	0.756323	0.869379	0.842591
		0.987185	0.857824	1.83843	1.18333
		1.04332	1.28005	0.991491	0.783582
		0.695635	0.893662	0.917571	1.35929
		0.622882	1.59118	1.06771	0.921871
		0.648048	0.682624	0.693188	0.684149
		1.95144	1.43622	1.11249	0.872806
		0.643917	1.09793	0.894097	1.00829
		1.54436	0.517983	0.548979	1.52217
		0.711589	0.590898	1.18359	2.19957
		1.28806	1.15034	1.94571	0.942095
		0.850676	1.00758	1.15469	1.18747
		0.947108	1.16412	2.64452	0.591513
		1.59643	1.0656	1.76332	1.23788
		1.41042	1.11231	1.24327	1.29584
		0.987745	1.22965	1.07376	1.35287
		1.2871	0.538281	0.898629	0.688015
		0.750363	0.841946	0.985726	2.08158
		1.87997	1.37936	1.81585	0.812198
		0.919823	0.963632	1.03948	0.833412
		1.02668	0.691227	0.884773	1.03426
		1.97893	1.16665	0.937558	1.15983
		0.689675	1.6642	1.42763	1.13408
		0.983363	1.00741	0.632003	0.973307
		1.12986	0.531929	0.677947	1.06147
		0.84463	1.01393	0.78934	0.969114
		1.21944	0.821396	0.944854	1.18796
		0.366176	0.909697	0.881052	1.4128
		0.728736	1.00465	0.86756	1.10851
		0.971479	0.461704	1.30084	0.902114
		0.999473	0.825069	0.955929	1.36857
		1.90111	0.553415	1.25078	1.12565
		0.52379	0.875291	1.24059	2.05828
		1.11129	0.940414	0.634759	0.964203
		0.81137	0.724045	0.757248	0.608353
		0.607142	0.781499	1.56771	1.09917
		1.05791	0.802066	4.52997	1.23552
		0.766108	0.736305	0.967407	0.986526
		0.66466	0.841469	1.17634	0.695062
		1.17386	0.966185	1.31417	0.89361
		1.26396	1.23017	0.978565	1.33263
		0.719119	0.945488	1.48924	1.40317
		1.04506	1.24626	0.937514	1.38889
		1.09306	1.08618	1.01516	0.887398
		0.644966	0.549029	1.50216	0.983223
		0.621919	0.846892	0.58289	1.66579
		0.713993	1.25892	1.01285	1.79611
		0.916794	0.974056	1.30848	1.3021
		0.69553	0.737439	0.916563	1.09474
		1.28298	0.646006	1.09934	0.817427
		0.556146	1.04776	1.00433	1.14313
		0.624438	0.70512	0.778392	0.866129
		0.738673	1.33133	1.00913	0.656262
		1.67736	1.2191	1.068	1.31827
		1.71233	0.795025	0.998131	0.480825
		1.08589	0.660758	1.74689	0.72117
		1.09344	0.742444	1.586	0.783391
		0.402668	0.80786	1.18427	0.94515
		0.688981	0.663659	1.71926	1.09549
		0.838731	1.00534	0.508362	0.867267
		1.26431	1.13105	1.24969	1.52325
		1.244	1.55082	1.50687	0.803239
		0.905107	1.46317	0.813678	0.760137
		1.53151	0.798926	1.34947	1.38922
		1.17367	0.646095	0.993072	1.70322
		0.684636	1.42822	1.21247	1.33766
		1.38313	1.6069	0.707918	0.835992
		1.16454	0.687305	1.19731	1.39659
		1.4645	0.810988	1.25647	0.943004
		0.620844	1.0657	1.15323	0.757938
		0.594462	1.99757	1.86473	1.64498
		0.469684	0.827242	1.09851	0.765976
		0.606262	1.0248	0.65242	1.31829
		0.726677	0.65522	1.0078	0.957914
		0.707484	0.423765	2.99558	0.906026
		1.52425	0.625803	0.959732	1.37326
		1.11381	2.12035	0.560355	0.885403
		0.74657	1.06624	0.718225	1.21891
		1.03681	0.935889	0.96749	0.896248
		1.04404	1.06093	1.10414	1.86988
		0.615797	1.6116	1.58349	0.759037
		0.522196	1.41717	0.699298	0.977335
		0.865398	1.39608	0.945745	0.99964
		1.09944	0.978251	1.16646	1.44069
		1.04101	1.4097	0.954519	0.884112
		1.19643	1.06625	0.692468	1.04309
		0.999415	0.574965	1.2671	0.767631
		1.04246	0.90172	0.820423	0.988253
		0.685716	1.34659	1.23742	0.783854
		0.942335	0.702954	0.830249	0.916494
		0.576819	0.763106	0.617335	0.914754
		0.655618	1.14866	1.44481	1.08581
		0.531644	1.08389	1.03973	1.0437
		1.01379	0.852619	0.981348	0.714315
		1.05003	0.610888	1.0602	0.983776
		0.786247	0.664151	0.763721	0.965179
		0.549387	1.19529	1.85454	1.84168
		0.676915	1.23465	1.30311	1.06556
		0.544713	0.607556	0.725085	0.866652
		0.850913	1.39587	1.01313	1.24126
		0.907636	1.26923	1.41951	1.14836
		0.990156	0.90914	0.652032	0.887543
		0.920687	1.14917	0.995145	0.967646
		2.0422	1.13618	1.45647	1.30203
		1.23319	0.830091	0.555819	0.97797
		0.853919	0.873904	1.07789	1.51916
		1.57072	1.48564	0.709706	1.16872
		1.20447	1.0684	0.561512	1.00454
		1.06694	0.854419	1.46556	1.28664
		1.55545	0.990441	1.10454	1.56943
		0.552403	2.12632	0.956601	1.15212
		1.32469	0.915052	1.11422	0.583095
		0.860394	1.2039	1.48097	1.33212
		1.52408	1.14912	0.685828	1.32788
		1.51643	1.25908	0.581844	0.970963
		0.66096	1.30413	0.844252	1.86998
		0.528027	1.12404	0.715187	0.757902
		1.3317	0.602764	1.57062	0.875697
		1.29968	0.676303	1.33825	1.23543
		1.22727	0.832401	1.50806	0.923483
		1.43135	0.879454	1.36428	1.23984
		0.798277	0.955659	1.27094	1.65167
		0.905555	0.700567	0.680327	0.959949
		1.2738	0.567301	0.59373	1.58006
		2.12573	1.59099	0.723728	0.661937
		0.734317	0.512932	0.536224	0.847599
		1.01772	1.43258	1.13991	0.725907
		0.553925	0.68368	1.24093	1.40817
		0.987128	1.25244	0.862328	0.624051
		0.972434	1.69645	0.821514	1.26861
		1.08194	0.974892	0.614445	1.16935
		1.4137	0.339712	1.2304	0.768696
		1.23402	0.694614	1.00899	1.24425
		0.858824	0.910047	0.72226	1.06856
		0.626084	0.88917	0.795502	1.17595
		0.693127	0.801569	0.85305	1.35769
		0.666653	0.901523	0.492308	0.894926
		1.19303	1.44152	1.47564	0.79569
		0.940111	1.04393	1.32123	0.644348
		0.560147	1.59832	1.20278	1.0225
		1.21416	0.765525	1.95354	1.41956
		0.437945	0.882455	0.851583	0.873613
		1.5326	0.834907	0.53784	1.23311
		1.0416	0.423693	1.12782	1.46993
		1.22526	1.40825	1.03201	0.574638
		0.69046	1.37538	0.977757	0.609341
		0.609421	1.43096	1.29384	0.764388
		1.31059	0.777874	0.547601	1.55307
		0.945618	0.710852	0.747059	1.11721
		0.716715	0.767475	0.571904	0.871653
		0.792596	1.13395	1.70523	1.08238
		1.10405	1.01839	0.665995	0.99168
		0.729146	1.88607	0.647879	0.930801
		1.41193	0.967162	1.41833	2.03305
		2.49222	1.05392	1.02488	0.828383
		1.28211	0.540671	0.964454	0.799223
		0.779086	1.02466	1.08703	1.18932
		0.869169	0.927869	1.02486	1.15143
		0.90122	0.996589	0.607029	1.26262
		0.655701	1.15163	0.723593	1.08012
		0.818552	0.921295	1.48775	0.797476
		1.00453	0.859131	0.727971	0.912706
		1.14873	0.869551	0.883289	0.79527
		0.905325	0.810476	0.711644	1.13665
		0.847973	1.25127	0.898629	1.03767
		0.542028	1.31449	1.54831	1.28108
		1.12026	0.893284	1.09326	1.24738
		1.05076	0.978012	0.76018	1.34248
		0.919531	0.808824	0.937594	1.29529
		0.969293	0.662131	1.13793	1.04172
		1.20221	0.743606	1.12188	3.43898
		0.758553	0.620006	0.957124	1.43985
		0.759654	0.99253	0.861663	1.10285
		0.481816	1.15584	0.839348	1.1192
		0.671524	1.24652	2.00589	1.13011
		0.957178	1.36187	1.12316	1.25547
		0.611269	1.25408	1.31678	1.27047
		0.72172	1.64604	1.40754	0.881067
		0.924045	0.983658	1.01965	1.43194
		0.70454	1.60928	1.33496	1.04712
		0.762255	0.796489	1.20329	0.867414
		1.18042	0.869307	1.78704	1.45714
		0.501604	0.73275	1.0562	1.02334
		0.683182	1.50567	1.17979	1.35434
		1.50107	0.990758	0.68152	1.08042
		1.24848	1.2667	2.10956	1.13298
		0.897165	1.01181	1.51084	0.903379
		1.01547	0.806563	0.677341	1.39362
		0.552372	1.60113	1.00717	1.01434
		0.805113	1.34059	0.606041	1.19266
		0.82225	0.698318	1.7032	1.23257
		1.33311	0.724483	1.0586	1.76771
		0.830849	1.52657	0.658032	1.16436
		1.3481	1.05211	0.932463	1.4591
		0.812927	0.779568	1.11182	0.828045
		0.693769	0.619163	0.979092	0.525282
		1.36731	1.13554	0.943198	0.769052
		0.755779	0.859594	1.42299	0.805789
		0.962824	0.997595	0.854555	1.31976
		1.09133	0.609248	0.674799	0.859136
		0.547547	1.51	0.755055	0.970905
		0.860424	2.42785	1.13253	0.898645
		1.04667	2.13069	1.27663	1.57231
		0.754783	1.0767	1.13543	1.29206
		0.913622	1.34889	0.759942	1.12128
		1.47453	0.343249	0.582511	0.547326
		0.790435	1.37911	1.46403	1.22767
		0.841373	1.02188	0.865523	0.928404
		1.24937	0.863338	1.2478	1.06215
		0.63029	0.970279	0.864708	1.10622
		1.11409	1.71523	1.4871	1.03183
		0.8246	0.952129	1.12558	1.31146
		0.663996	0.793509	0.765424	1.20357
		1.00636	0.573752	1.10612	0.667219
		0.732448	1.00854	1.56542	1.11261
		0.695143	1.0595	1.07176	1.47744
		0.988524	1.29106	0.981737	1.52492
		1.01369	1.17984	1.11091	0.656439
		0.717231	1.02792	1.21304	1.1145
		1.12395	0.608062	0.811187	1.40146
		1.19514	1.02536	1.94546	0.494268
		1.02391	0.946228	0.800863	0.769656
		0.898873	0.941415	1.01245	0.734054
		1.1213	0.940466	1.07366	0.39991
		1.06899	1.46671	2.52106	0.782677
		1.38465	1.3079	0.916359	1.03052
		0.585856	1.10449	0.919553	1.01817
		3.02094	0.788062	1.52093	1.39053
		0.950511	1.25078	1.47854	1.98572
		1.24521	0.570576	1.21172	0.726936
		1.41966	1.15534	0.810768	1.28465
		1.033	0.824539	0.749996	1.0342
		0.936421	1.30849	0.948011	0.832738
		1.38306	1.37255	0.702778	2.06193
		1.16955	0.647642	0.706032	1.67112
		0.527915	1.17032	0.768906	0.687637
		1.61746	0.93603	1.44049	1.4793
		1.20712	0.524031	0.735343	1.3777
		1.04028	1.54415	1.40848	1.13166
		0.937884	1.02136	0.630192	2.00339
		0.675513	0.794558	1.08337	1.36265
		1.2503	0.979714	0.929124	2.4457
		1.02489	0.849156	1.17518	0.917789
		0.69856	1.13085	1.30506	1.55604
		1.16535	1.00875	1.05815	1.43917
		1.27387	1.15164	0.831759	0.500828
		0.47523	1.43982	1.07317	1.00315
		0.77309	0.495543	0.711386	1.28928
		1.60305	1.19329	1.42496	0.722574
		1.18526	0.950143	0.821005	1.59871
		1.53014	0.806959	1.3998	0.494066
		0.671043	1.18091	1.18559	0.591843
		0.623778	1.01078	1.24324	0.563008
		0.664191	1.54687	0.778439	1.0816
		0.784841	1.46769	1.11608	0.945593
		0.960113	0.839082	1.15733	0.338755
		0.937584	0.798687	0.639256	1.25002
		1.19108	1.21754	0.640927	1.02463
		0.840674	1.27695	0.882805	1.07818
		1.5455	0.85616	1.14995	0.927552
		1.00808	1.11895	0.885975	1.48299
		1.16022	0.745485	0.96847	1.31973
		1.54583	1.05502	0.670014	1.47047
		1.16295	0.858347	0.809145	0.749911
		1.27704	0.584559	2.47452	1.85195
		0.980457	0.774755	1.14229	0.98081
		0.737234	0.857558	0.904696	1.38847
		0.708433	1.21119	1.07093	1.06656
		1.43209	0.504896	0.391143	0.50149
		0.852142	1.39001	1.03918	0.931647
		0.839739	0.715226	1.09944	0.771334
		1.60628	1.45674	1.06023	1.03389
		0.750463	0.910994	0.34502	0.853834
		1.04562	0.894742	1.22981	0.546972
		0.853063	0.531085	0.976228	0.684769
		0.620293	1.05293	0.904768	1.22357
		0.736181	0.899915	1.00035	1.32458
		0.955897	1.06449	1.1738	2.52779
		1.17566	1.68752	0.648557	0.533271
		1.10345	1.51928	1.0062	0.548982
		1.4432	0.8102	1.13854	1.14592
		0.852719	1.14369	0.628701	0.581003
		1.04012	0.958959	0.64012	1.07397
		1.02487	1.17302	1.3259	0.390545
		0.926915	0.73866	1.05128	1.30576
		1.4603	0.926837	1.15574	1.00501
		1.02413	1.18898	0.93975	0.895094
		1.59065	0.654448	0.855818	0.817572
		1.8573	0.913245	1.03826	1.60741
		0.774742	0.886024	0.898848	0.803156
		3.08789	0.450923	1.09316	1.05131
		0.718806	0.605053	1.21659	0.918783
		0.933343	0.699515	0.885841	1.45597
		2.33635	1.35506	0.828623	0.84269
		0.709244	1.05948	1.21452	0.630317
		0.799509	1.05695	1.09994	1.27331
		1.23151	1.06721	0.688878	0.277275
		0.921468	1.06909	1.00017	0.631613
		1.35566	1.34136	0.733694	4.35147
		1.60065	0.714517	1.13084	0.946536
		0.701433	0.459336	1.27073	0.745833
		0.883351	0.529162	1.43549	1.25121
		1.1305	1.02101	1.44049	1.09828
		1.61662	0.731381	1.97678	0.837421
		1.07111	1.19463	0.726383	0.98513
		2.09213		1.61187	0.481563
		0.946358		1.25195	0.789475
		1.12529		0.640926	0.722851
		0.758075		1.44801	0.86615
		0.584079		0.632457	0.57125
		1.41175		0.93883	1.70535
		0.974431		1.48191	0.98756
		1.03284		0.732815	1.34078
		0.577269		0.58348	1.542
		0.88362		1.50747	1.42932
		0.476871		0.991862	0.622133
		0.36204		0.711463	0.962946
		1.19439		1.13918	1.31569
		0.835929		1.01619	1.20917
		1.12175		1.11564	0.994495
		1.02377		0.632798	1.86635
		0.718934		0.771091	0.544644
		7.96516		0.841914	0.969094
		0.81689		1.31674	0.911264
		1.20994		1.11493	0.670073
		1.13813		0.973884	1.48654
		0.41598		0.879615	1.10499
		0.635186		0.90749	1.51557
		0.617875		0.552542	1.83253
		0.938801		0.959048	0.935971
		1.31404		1.01911	1.50988
		0.54153		0.999448	0.657515
		0.896283		0.804731	1.27946
		1.33781		1.25511	0.563408
		1.39004		0.752581	0.735834
		0.89504		0.828181	1.28789
		1.51433		0.528086	1.60184
		0.909312		0.860652	0.809896
		1.6251		0.727812	0.868019
		0.915786		0.797675	1.05334
		0.922851		0.800707	1.16735
		1.41123		0.70873	1.22806
		1.08132		1.56171	1.17829
		2.92698		1.06585	1.18769
		1.29012		1.18256	1.79278
		1.56148		1.40384	0.699351
		1.27018		0.835653	1.28464
		1.5987		1.14218	0.99256
		0.955874		1.0287	0.701337
		0.883741		1.20262	0.707091
		0.652311		1.09286	0.620136
		0.896997		0.603519	1.22181
		0.550966		0.867713	0.720588
		0.840909		1.16603	0.4179
		0.994047		0.750865	1.19749
		0.964795		0.457351	1.05854
		1.24921		1.03324	1.67538
		1.11904		1.62138	0.840418
		0.897858		1.84023	1.35165
		0.910476		1.16523	0.428624
		1.50366		1.29242	1.28057
		0.618051		0.914472	0.684986
		0.612191		0.961187	1.15886
		0.880681		2.58187	1.43463
		0.884779		1.25176	1.04779
		1.46391		0.893239	1.29574
		1.31801		1.11305	0.873793
		0.619481		0.919748	1.78102
		1.14696		0.778373	0.99829
		0.891854		0.976716	0.6785
		1.5309		0.882924	1.11424
		1.68492		1.36563	0.782255
		1.43956		1.17581	1.23761
		0.639338		1.03703	1.10538
		1.18708		0.553543	0.935691
		1.29153		0.856174	1.2111
		0.808963		0.631021	1.07941
		1.23726		1.06397	2.11713
		0.691703		0.783073	0.686995
		0.894893		0.80667	0.716198
		0.901558		0.572262	1.43941
		1.12149		0.832223	0.800874
		0.637891		1.06284	2.60343
		0.716736		0.71386	1.19244
		2.49975		1.26591	0.63203
		0.86578		1.95688	1.03928
		0.835161		0.701449	0.912177
		0.896526		0.708667	1.29315
		1.0325		1.02691	0.910036
		0.646737		1.15006	0.82166
		1.37902		1.36686	1.11452
		0.620924		0.695926	0.938389
		0.74017		0.43809	1.25686
		0.797937		3.81778	1.2084
		0.809161		1.06543	1.12402
		0.58373		0.701627	1.39551
		1.23496		0.483337	1.32933
		0.877167		0.77641	0.635213
		1.32085		0.51699	1.03052
		1.32669		1.44663	0.96144
		0.586879		0.978057	1.5288
		0.638368		0.632734	0.813728
		1.03354		0.6356	1.10015
		1.00896		0.938974	0.83049
		1.43698		0.612545	0.828311
		0.772567		1.44798	0.763158
		0.756168		1.31198	1.59107
		1.40939		1.21956	0.900034
		0.591722		1.18262	1.42335
		0.964285		1.04666	1.322
		0.912236		0.92898	0.948499
		0.908253		1.3297	1.52398
		0.843739		1.20015	0.836127
		1.0732		1.27651	1.4623
		0.864975		0.993449	1.37733
		1.16383		1.02128	1.70657
		1.0389		2.79137	1.01446
		0.814168		1.36348	1.39504
		0.826958		0.957978	1.60751
		0.789754		0.540067	0.804092
		0.797399		1.1936	0.858346
		1.1192		1.36923	1.10174
		1.04567		1.09549	1.16809
		0.59628		0.557272	1.58426
		0.762311		1.48586	1.5522
		0.949937		1.09936	1.14928
		0.791305		1.32691	1.06293
		1.1909		0.727331	0.970494
		0.676438		0.754081	0.458016
		0.703888		1.33959	0.632491
		1.65495		1.82057	1.57194
		1.07947		1.63913	1.08699
		0.923881		1.06701	1.21103
		1.73478		1.29325	0.989832
		1.18962		0.77584	1.13009
		1.2407		1.59633	1.72129
		0.708707		0.731261	0.920736
		1.38002		0.983689	0.888954
		0.855715		0.871388	1.26026
		0.706482		0.511089	0.552947
		1.06652		1.04236	1.24397
		0.974019		0.990464	1.14467
		0.559256		0.625944	1.01766
		0.765028		0.805093	1.18233
		1.18486		2.38696	0.979256
		0.813086		0.718344	1.29703
		0.763644		1.26836	1.19298
		0.492336		0.512148	0.829097
		0.452473		0.934289	1.10202
		0.752717		0.553874	1.09703
		1.18823		0.887756	1.39123
		0.678741		0.931613	1.75118
		0.520598		1.09247	0.738854
		1.14778		0.664918	1.16694
		0.670258		0.812532	1.26619
		1.33479		1.05601	1.02533
		1.00891		0.847674	1.11832
		2.25137		1.31813	1.09977
		0.666104		1.14447	0.999706
		0.910808		1.36572	1.72315
		1.29407		0.508731	1.12088
		0.969359		1.6936	0.73314
		0.80659		0.784924	1.08536
		1.74956		0.9453	1.98562
		1.36703		1.47014	0.965249
		1.70342		1.43022	1.0779
		1.27836		0.781689	1.13473
		1.15062		1.24818	0.891999
		0.463059		1.1354	0.901653
		1.16637		0.649593	1.27574
		0.939122		0.632533	1.33662
		0.992798		0.77992	1.29879
		0.664474		0.975958	1.12712
		0.438966		1.39563	1.069
		1.58942		1.07344	0.441429
		1.17395		0.994583	1.26742
		1.21493		1.30142	1.33297
		1.50721		0.66136	0.546351
		2.52996		2.12364	0.57488
		1.04404		1.35215	1.31857
		1.01043		0.747222	1.25831
		0.486688		0.547572	1.07513
		0.91836		0.907906	1.18458
		0.449122		1.05992	1.23861
		0.805762		1.17613	1.05357
		0.936425		0.785942	0.612026
		1.23214		1.27925	1.20494
		1.13866		1.21731	0.978064
		1.47088		0.994147	0.925643
		1.17902		0.849018	1.89979
		0.876783		1.27079	0.785378
		1.18896		1.28299	1.32997
		1.24871		1.13218	1.30967
		0.850842		0.855865	0.502262
		1.30802		0.717103	1.2633
		1.11953		1.24843	1.23852
		0.735782		0.936356	1.07548
		0.902856		1.11737	1.09787
		0.566796		0.684658	1.19391
		0.75796		0.723835	1.03051
		0.865909		0.848659	1.30092
		0.798605		0.975774	1.65583
		1.03129		1.47083	1.40563
		1.20848		1.35827	1.08092
		0.559007		0.634672	1.59936
		0.621699		1.60244	1.68824
		0.808258		1.0373	0.943737
		0.808063		1.05104	1.58535
		0.56996		1.92169	0.947242
		1.08145		1.35494	1.27911
		0.717391		1.17421	0.61412
		0.699608		1.00355	0.798274
		0.988909		1.166	1.65223
		0.923431		0.52105	1.76319
		0.837761		0.558803	1.15528
		0.65647		1.04021	1.19872
		1.22313		1.16171	1.42622
		0.380507		1.46601	0.822206
		1.22978		1.64286	0.902367
		0.906115		1.1239	1.3783
		0.558883		0.611211	1.14936
		0.793969		1.46995	0.894887
		1.02272		1.35891	0.760045
		1.04743		1.43675	0.623084
		0.778344		0.597929	1.17946
		0.659001		1.13923	1.53312
		0.788743		0.785889	1.3015
		1.49765		0.474662	1.12903
		1.23932		1.324	0.485439
		0.939619		0.839478	0.490165
		0.67164		1.13007	0.526536
		1.45987		0.729093	1.21174
		1.23403		1.06836	1.07113
		1.19588		1.01713	1.24122
		0.653566		1.263	0.918706
		1.46356		1.07467	1.32176
		1.20529		0.844851	1.3717
		1.58842		0.834815	0.701724
		1.68101		1.35154	2.00862
		0.740866		0.609834	0.960847
		0.856428		1.16592	1.34163
		1.31377		1.09908	1.6588
		1.95081		0.7604	1.45136
		0.718875		0.850972	1.09744
		1.22825		0.682723	1.38557
		0.666943		0.526692	0.840326
		3.20915		1.6953	0.85867
		0.705668		0.883344	1.71238
		1.37666		1.77542	1.89751
		1.0669		1.27224	1.18666
		0.806938		1.01008	1.16196
		1.20788		1.44485	1.41326
		0.805971		3.75882	1.27009
		1.0306		2.95095	1.42641
		0.853454		1.18918	1.35198
		0.969659		1.24383	0.639636
		1.1974		1.26587	1.70839
		0.979688		1.22781	0.698705
		1.14625		0.80162	1.47663
		1.54068		0.801491	0.803104
		1.13796		0.996703	0.812225
		0.996515		0.864237	0.706128
		0.616591		0.568923	1.27782
		1.0025		0.912793	0.970553
		0.758166		1.13704	1.37735
		1.03214		0.754234	1.12301
		0.568289		0.70614	0.792852
		1.22652		0.918122	0.710292
		0.650536		0.88059	1.29764
		0.678808		1.4287	1.37262
		1.09132		1.2218	1.24851
		1.28597		1.19497	0.9231
		1.31374		1.52671	1.41225
		0.751603		1.31177	1.47858
		1.40627		0.829136	0.694816
		0.677701		1.1194	1.60897
		1.01722		0.960345	1.32493
		0.639825		0.849951	1.13449
		1.19449		1.01394	1.27604
		1.2488		1.23026	0.835478
		0.828732		0.700547	0.989981
		1.048		0.949762	0.976694
		0.817746		0.8924	1.31711
		0.969889		0.676494	1.03553
		0.971316		1.33503	1.35179
		1.28068		1.01213	1.22352
		0.822247		1.49755	1.05233
		0.843929		0.734481	1.55245
		0.972644		1.30515	0.81979
		0.563821		1.40265	0.473518
		0.977629		0.848277	1.48257
		0.685858		1.6495	1.37238
		0.9997		1.52987	0.85391
		5.03525		1.43691	1.48759
		1.00099		1.19468	1.19936
		0.677753		1.06614	1.58875
		0.97049		1.27778	3.53381
		1.22297		1.56208	3.32946
		1.23476		1.27731	0.647156
		1.0581		0.710813	0.796429
		0.531279		0.918807	1.4815
		0.557811		0.798307	2.43604
		0.477368		1.44808	0.973265
		1.2302		1.27468	0.936579
		1.27479		1.52946	1.16519
		0.540477		0.791313	0.438825
		1.03388		1.08395	1.74307
		0.776786		1.4014	0.989312
		0.958828		0.682813	1.00892
		0.82578		1.11898	1.13706
		0.772659		1.3648	1.20902
		0.535625		0.82177	1.15247
		0.762446		1.39561	1.22906
		0.802612		0.879627	2.43435
		0.436725		1.30856	0.597401
		1.85711		1.05634	1.49706
		0.757135		0.536326	0.49433
		0.48352		0.704018	1.67064
		1.01735		0.817943	0.904227
		0.627913		1.35261	0.810451
		1.69348		1.14638	0.951228
		1.44666		1.08608	1.18282
		0.892309		1.05602	1.8254
		1.14618		0.891216	0.782903
		1.01771		0.592837	1.38025
		0.867649		1.19205	1.78899
		1.11107		1.03837	0.559376
		0.815103		0.495224	1.15521
		1.29666		1.2718	1.10852
		0.680773		1.08577	1.5093
		1.13582		0.401978	2.61961
		1.51146		0.818007	0.951237
		0.585998		1.00817	1.27474
		1.33636		1.00337	1.4414
		0.882535		1.05698	0.632924
		1.33214		1.02111	1.16843
		0.925003		0.932927	0.980731
		3.11236		1.01869	0.710649
		0.608407		1.1554	1.63453
		1.01491		1.54369	0.694666
		0.935289		1.28578	1.54968
		0.77193		0.894357	1.46363
		1.46234		0.413314	0.83858
		1.35448		0.49559	1.21311
		0.959466		0.971296	2.09965
		0.468325		0.622159	1.48372
		0.902193		0.716988	1.35626
		0.972698		1.38693	0.902762
		0.847181		1.38611	1.04529
		0.683576		1.76044	1.27516
		0.665652		0.570241	1.01808
		0.766257		1.09678	1.0775
		1.25168		0.786564	1.23892
		0.789417		0.976161	1.2027
		0.936915		0.740699	1.49418
		0.709766		0.90358	0.491657
		1.20399		1.36038	0.504081
		0.400493		1.55299	1.01496
		0.799355		0.767876	1.35211
		0.490615		1.35162	0.487998
		1.06717		0.769952	1.71608
		2.16527		0.885321	1.59923
		3.50148		1.3172	1.06336
		0.921986		0.653267	1.91168
		1.03382		1.19899	0.724156
		1.26474		0.925472	1.04867
		0.381971		1.39541	1.37931
		1.42593		0.617812	0.755186
		0.897839		0.956554	0.596011
		0.846989		1.17673	1.04488
		0.682506		1.14828	0.476026
		1.10068		0.909907	0.705797
		0.890932		0.959785	0.941001
		1.23258		1.39009	0.803416
		0.719806		0.708426	0.828569
		0.762358		1.2746	1.44142
		0.924347		1.3279	1.14148
		0.844971		1.47603	1.16586
		0.474061		1.07365	1.09615
		1.35365		0.674114	0.935943
		0.790894		0.921598	1.16662
		0.882834		1.20175	1.24216
		1.16772		0.872929	1.92231
		0.408771		1.19203	0.942755
		0.377531		0.970011	1.46622
		0.774916		2.04346	1.21016
		0.81858		1.46526	1.21845
		1.00626		1.00604	1.18356
		0.682005		1.15297	0.950853
		1.29331		0.8714	1.15569
		0.496471		1.03703	0.568047
		1.12079		0.984867	0.871358
		0.492058		1.5893	1.1471
		1.01731		0.672943	1.09072
		1.02694		1.42784	0.737865
		1.12659		0.806941	0.905891
		0.626015		0.5323	1.08468
		0.631149		0.908237	0.74629
		1.28735		1.26456	2.2077
		0.750112		0.666115	0.858162
		0.761317		1.01909	0.864169
		0.676809		0.887755	7.30017
		0.778212		2.04548	0.873157
		1.14331		0.817211	1.54536
		1.2584		1.2301	0.647973
		1.60972		1.11053	1.86842
		0.671661		1.58709	1.51362
		1.20696		1.1992	0.785398
		0.858921		1.1884	1.25078
		0.748938		0.420962	1.12005
		2.15408		0.669048	0.614926
		1.12784		1.23529	0.783588
		0.249006		0.668316	1.51927
		0.556557		0.944705	0.628059
		0.992955		1.62411	1.44534
		1.33867		1.21346	0.865256
		0.675307		1.2824	1.19773
		1.10907		1.14629	0.986046
		1.11487		0.845494	1.38739
		1.42801		1.00292	1.33414
		1.29102		1.47017	0.625348
		1.18319		0.927544	0.687377
		0.813547		0.541967	0.770001
		0.787275		1.01316	1.09233
		1.58785		1.09699	1.39843
		1.03753		0.976123	0.75013
		0.973389		1.36471	1.16104
		0.644726		1.03029	1.22675
		0.960259		0.512873	1.08485
		0.650185		0.573637	1.08519
		0.467656		1.19153	1.85408
		0.711949		0.553799	0.795942
		1.08033		0.912375	1.13988
		1.01255		0.928253	1.55373
		0.81076		0.64362	0.788464
		0.717047		0.431787	1.25057
		1.19926		0.869249	0.833447
		1.24136		0.875659	2.10582
		1.49661		1.21979	1.51713
		0.598064		4.09708	1.43982
		0.90899		0.982096	1.44659
		0.732691		0.760368	1.29583
		0.572053		0.800858	1.7133
		1.87158		1.35722	1.19841
		1.21307		1.13762	0.932042
		0.810144		1.28509	1.26141
		1.84993		2.33919	1.26533
		3.06582		0.820322	0.951408
		0.667301		0.99786	0.747074
		0.564311		0.958759	1.32211
		1.43244		0.966521	1.00921
		0.805919		1.15594	1.19156
		1.05844		2.06522	1.73355
		1.15267		0.603659	1.17813
		0.999903		1.29292	0.792691
		1.06778		0.99423	1.62723
		0.810872		0.818358	1.36088
		0.866939		0.83235	1.46071
		0.302539		1.20871	0.968395
		1.17273		1.73879	1.07283
		1.57664		0.826035	0.741011
		0.985379		1.10234	1.03344
		1.0714		0.63212	0.791233
		0.928102		0.770311	1.03564
		0.838265		0.878394	0.867008
		1.33364		1.04902	1.12367
		1.35019		0.932041	1.35248
		0.74971		1.32338	1.26061
		0.703604		1.37134	1.91121
		1.00373		1.22824	0.905148
		1.15981		0.565682	0.654718
		0.993101		1.57687	1.3927
		0.838261		0.786753	2.13501
		1.36647		1.22183	1.41868
		0.906894		0.860537	0.640249
		0.792508		1.427	0.636529
		2.0022		0.924661	0.8635
		0.922317		2.21843	1.06172
		2.68152		1.04332	1.4462
		0.941966		0.631322	6.33306
		0.972232		0.423604	1.52658
		0.992334		0.541709	1.07541
		1.15222		1.11858	1.30679
		1.70044		1.27716	1.00335
		0.779419		1.51293	0.596528
		2.14701		1.34382	0.843246
		0.611812		0.620486	0.756978
		0.998223		1.09887	1.23086
		1.19827		1.34807	1.3966
		0.822732		0.931244	0.854428
		1.30022		2.9773	1.64913
		0.787268		0.926633	1.92705
		1.28036		1.32398	1.16432
		1.02814		1.4848	1.34787
		0.739		0.750439	0.784994
		1.1641		1.78047	1.70876
		1.19937		1.06507	1.40251
		0.75897		1.18031	1.43521
		0.726484		1.16614	1.25811
		0.949335		1.42503	1.64015
		0.663778		1.29726	1.07305
		0.910535		1.55811	1.00686
		0.762142		0.878424	0.814373
		0.840488		0.945466	1.08166
		0.663478		1.68834	0.715278
		1.0944		0.79648	1.2818
		1.45764		1.2864	1.02963
		1.39124		0.822211	1.34357
		0.910643		0.514277	1.57323
		1.65922		0.580705	1.10977
		1.01794		0.7685	1.31784
		0.837853		1.06143	1.40668
		1.09124		1.14794	0.79333
		0.869684		1.92694	0.525261
		1.01314		0.881175	1.04353
		0.80607		1.79993	0.806929
		1.20582		0.999806	0.610845
		1.07914		0.700109	0.853744
		1.43923		1.53382	0.960023
		0.99355		0.638172	0.821216
		0.632031		1.1194	0.831805
		1.35636		0.447233	1.30703
		1.17273		1.00062	0.69569
		0.542001		1.59104	1.80853
		1.24056		0.506152	1.10964
		1.15599		0.709116	1.40318
		0.559506		1.15789	1.53276
		0.685306		0.988006	1.28533
		0.557676		1.60696	1.34476
		0.879521		1.44135	0.499525
		0.881426		1.46969	1.49282
		4.67773		1.50264	1.9901
		0.646312		0.982734	0.738139
		1.50713		0.653353	1.05469
		0.850806		2.10535	1.1635
		0.983064		0.955431	0.970283
		0.923566		1.298	0.605593
		1.08913		0.698802	1.46972
		0.531684		1.44128	1.37165
		1.15153		0.517345	1.07339
		1.20966		1.35555	0.981727
		1.88386		1.27726	1.55463
		0.962265		1.1517	1.17695
		1.13805		1.01643	1.23684
		0.951707		1.20236	1.01352
		0.659032		1.27579	0.768046
		0.944162		1.05023	1.18269
		0.889114		1.45347	0.8905
		0.785889		1.22883	0.860135
		0.965099		0.935069	1.29017
		0.961828		1.04423	0.934252
		1.09329		0.920226	2.27358
		1.45262		1.17157	1.15377
		0.560308		1.32976	1.01471
		1.37347		0.634283	1.32218
		0.93673		0.668905	1.86757
		0.724418		1.03877	1.74041
		1.18648		1.33803	0.819183
		0.839007		0.620731	1.6568
		0.774344		1.21758	1.02759
		0.642109		1.057	0.820674
		0.409774		1.10726	0.830024
		0.999212		1.42004	0.970758
		1.18925		1.16806	1.48525
		1.07053		1.34741	0.992601
		0.691769		1.36092	0.789667
		0.957352		1.80747	0.763992
		1.06023		0.925764	0.765281
		0.725883		1.32067	0.889455
		0.444816		0.877017	0.673381
		1.11614		1.46491	0.814832
		1.12047		1.49709	0.916394
		0.958907		1.04181	2.08171
		0.851863		1.28613	1.36404
		0.550878		1.04814	1.07017
		1.85754		1.51063	0.811717
		0.677131		1.05135	0.668762
		0.926047		1.47008	1.16368
		0.411571		1.06011	1.2013
		0.512769		0.979439	1.16372
		0.657017		1.20345	1.90713
		0.784032		0.795862	1.36608
		0.965759		0.64625	0.394505
		0.487403		1.25189	1.15368
		2.0065		0.612362	1.27569
		0.565568		1.01982	0.541107
		1.11102		0.950095	0.546134
		0.810732		0.868091	0.738289
		1.08096		2.30584	0.663216
		0.838833		1.02641	0.795566
		0.996553		1.39095	0.741508
		1.25926		0.716338	0.711993
		0.600778		1.08179	1.18931
		1.33405		0.789842	4.59179
		0.557155		0.894469	0.917363
		0.60248		0.409169	0.382979
		1.33618		0.837294	2.28769
		0.709037		1.1379	1.46572
		1.10487		1.08181	0.640886
		1.32787		1.2891	0.659755
		1.29392		1.22426	0.731122
		1.04348		0.857007	0.982213
		0.614792		1.16734	0.749424
		1.03415		1.02785	1.07794
		0.545292		0.97557	0.854664
		1.11578		0.928715	0.812928
		1.14499		0.569379	0.501319
		0.924926		1.38931	0.595205
		1.04705		1.1951	0.793007
		1.06209		0.883473	1.07584
		1.80247		0.774047	1.04409
		1.29827		1.20547	0.689697
		1.373		1.19329	0.488657
		1.03692		2.32534	0.647933
		0.826724		1.47454	0.862693
		1.00932		1.69507	0.954019
		0.532774		0.936986	0.881507
		0.956969		1.13606	0.822774
		2.10156		2.3109	1.1989
		1.44816		1.11361	1.27489
				0.635401	1.00303
				1.20861	0.885884
				1.29431	0.973248
				0.471365	0.699182
				1.11496	0.736253
				1.1482	1.78603
				0.703899	0.745208
				1.01636	1.14817
				0.757159	1.3349
				0.921604	1.01861
				0.493931	1.43833
				0.63963	1.00868
				1.05176	0.933507
				1.33509	1.30312
				0.954279	1.09633
				0.795525	1.11752
				2.43785	0.829455
				1.07672	1.11849
				0.863325	1.64003
				0.851282	1.63531
				1.08399	0.662693
				1.83774	0.745493
				3.45827	1.21136
				1.14908	0.816868
				1.60126	1.09965
				0.828387	0.816475
				0.65559	1.58111
				1.07242	0.755376
				0.833827	0.861803
				0.663967	1.31451
				0.896047	1.07499
				0.962239	0.737911
				0.618767	1.78601
				1.53111	1.50006
				0.837821	0.925423
				0.846457	1.36714
				0.746751	1.29387
				0.851984	1.2492
				0.946606	2.01449
				0.652224	0.622818
				1.65125	0.750154
				1.69668	1.31934
				2.15749	0.635535
				1.20913	0.860527
				0.986511	1.35714
				1.1188	0.708284
				0.714041	1.00574
				1.78253	0.881207
				1.64195	0.620289
				1.01989	0.761619
				2.00191	1.41542
				0.76969	0.838863
				0.870477	1.9901
				1.50082	1.60945
				1.3112	0.616591
				0.649234	0.810673
				1.79891	0.993383
				0.85798	1.44756
				0.770431	1.16585
				1.18994	0.80876
				1.09803	0.786058
				0.95103	0.575009
				1.24888	1.06145
				0.798754	0.596659
				0.805425	1.35993
				1.29233	0.564535
				1.46907	1.17621
				1.24912	1.57734
				0.818737	2.06775
				1.01615	1.30777
				1.16331	1.48687
				1.16883	0.92898
				1.34132	1.58194
				0.578091	0.512138
				0.370627	0.710348
				0.907992	7.09821
				1.18575	0.540451
				1.1938	1.12492
				0.558949	1.16256
				0.564465	1.00706
				0.467019	1.22343
				0.63368	1.01464
				1.01193	1.5184
				1.58345	0.594279
				1.68566	0.490288
				1.05474	0.992904
				1.1921	0.650019
				1.80418	0.908334
				0.769953	0.920779
				0.606327	1.03347
				0.585958	1.60552
				1.26134	1.01285
				1.02122	1.14112
				1.2786	1.47278
				0.642413	0.974756
				0.885553	0.997537
				1.17484	0.882187
				1.40649	1.28559
				1.11588	0.646359
				1.34048	0.808641
				0.924163	1.69439
				1.70672	0.641667
				0.832676	1.37553
				0.947065	1.19885
				1.05994	0.780239
				1.53415	0.550836
				0.670159	1.30295
				0.34806	0.411545
				0.766344	0.815996
				1.16624	1.29328
				0.790335	0.853739
				0.972695	1.46563
				0.725899	1.07424
				1.1494	1.13157
				0.691673	1.6488
				0.5491	2.22202
				1.25583	1.26902
				0.334225	0.749377
				0.909255	1.33918
				1.12445	1.05617
				1.9333	0.863896
				1.26737	1.10795
				1.66846	0.900792
				1.41689	1.55798
				1.16711	2.06379
				1.55685	0.818645
				1.41787	1.18285
				1.3386	1.43909
				0.577268	1.339
				1.02788	0.824636
				1.29405	2.52174
				1.43283	1.31847
				0.644718	0.79483
				1.05686	1.45446
				1.02066	1.06052
				0.811665	1.40162
				0.604352	1.11048
				0.938661	1.30758
				1.57728	0.572732
				1.12537	1.01417
				1.06085	0.746375
				0.623691	1.11235
				0.680804	1.42739
				0.834143	1.14973
				0.805576	0.282492
				1.08052	0.651694
				1.24638	1.14473
				0.674978	0.73043
				0.753832	1.03634
				1.88921	1.9438
				0.629189	1.88476
				0.828277	0.700945
				0.5308	0.695765
				0.905004	1.26894
				1.21146	1.13837
				0.761712	1.34052
				0.829472	1.17274
				1.45545	0.79438
				0.758319	1.05891
				0.635298	0.96426
				1.55719	1.2731
				0.822271	0.757739
				2.5138	1.20041
				1.61186	1.00886
				0.99176	1.70098
				1.39961	0.927822
				1.16252	0.84712
				1.80739	0.837156
				0.983661	1.10155
				0.908558	2.16656
				0.694945	1.05945
				0.731846	1.3776
				0.776899	0.777489
				1.69308	0.979041
				1.01503	0.974215
				0.502623	1.50657
				1.01626	0.583548
				1.41458	0.660177
				0.961743	1.23818
				0.771948	0.612343
				1.01808	1.81134
				1.81733	1.121
				1.22029	0.763371
				1.19461	1.58257
				1.07456	0.749387
				1.21251	0.51887
				1.44478	1.92631
				1.09826	0.929516
				1.45033	1.23071
				0.819512	1.6278
				1.76174	1.078
				0.572962	0.757029
				0.979009	1.4619
				1.21691	0.915858
				0.888579	0.930812
				1.24206	1.1133
				1.40687	0.648552
				1.35655	1.19909
				1.06994	1.49378
				1.38985	1.05396
				1.48854	1.41489
				1.62158	0.894097
				1.09724	0.838906
				0.860314	0.657785
				0.669798	4.922
				1.24397	1.13204
				1.22521	0.824979
				1.50218	1.15083
				1.15948	0.786573
				1.08144	0.644072
				0.564454	0.995144
				1.39889	0.729257
				0.781067	0.736345
				0.986404	1.59313
				1.55302	0.936954
				1.41261	2.99653
				1.01702	0.833951
				0.770541	0.41301
				1.14643	0.541102
				0.751358	0.915493
				1.11989	0.683626
				0.604869	0.572407
				1.21647	1.34362
				1.20657	0.883654
				1.44554	0.633394
				1.30453	1.47832
				1.92779	1.30413
				1.42184	1.27482
				1.37654	1.329
				1.29233	1.35653
				0.793751	0.958114
				0.554634	1.44745
				1.51875	2.89421
				1.66038	1.41797
				2.00282	0.571066
				1.32466	0.860525
				0.935127	1.59186
				1.30141	1.07991
				1.48332	1.01476
				0.981669	0.795197
				1.08644	1.40869
				1.666	1.43304
				0.922198	1.02705
				1.3041	0.459546
				0.897353	1.14703
				0.818023	0.478541
				1.01423	1.66276
				1.28928	0.782634
				1.61821	1.26237
				0.88054	1.38894
				0.886066	0.994128
				0.787032	1.21278
				0.869199	1.02401
				0.449356	1.45263
				0.908978	1.12558
				0.679722	1.40152
				2.01041	1.36025
				1.3074	1.61521
				1.26247	0.996724
				1.28262	0.915566
				1.02106	1.10882
				1.38478	1.36953
				0.906213	1.01461
				0.746019	0.803983
				0.963559	0.906585

## Sheet: Extended Data Figure 5c
Extended Data Figure 5c: E copies/mg RNA in Calu-3.
Alpha WT	Alpha WT Rux	Alpha DOrf6	Alpha DOrf6 + Rux
700000000	1940000000	539000000	994000000
1210000000	880000000	315000000	1210000000
846000000	498000000	526000000	1060000000

## Sheet: Extended Data Figure 5d
Extended Data Figure 5d: E copies/mg RNA in HAE.
Alpha WT	Alpha ΔOrf6	Alpha WT+Rux	Alpha ΔOrf6+Rux
9.36076e+08	1.38772e+08	9.5008e+08	2.50432e+08
5.27863e+08	1.65235e+08	908636230	1.02975e+08
7.17457e+08	6.10482e+07	4.49212e+08	6.10519e+08

## Sheet: Extended Data Figure 5e
Extended Data Figure 5e: E copies/ml in HAE.
	- Rux							+ Rux
hpi	BA.5 WT			BA.5 ΔOrf6				BA.5 WT			BA.5 ΔOrf6
8	1448751	506230	1991672	927668	1311341	1672722		457309	552915	949019	573278	1331401	2982471
24	98928709	29351182	14365989	42968508	92175841	59264018		112000000	33353541	29746044	73136892	106000000	46078553
48	1930000000	1410000000	734000000	721000000	1320000000	1020000000		2450000000	823000000	3130000000	447000000	728000000	713000000
72	3210000000	1090000000	1310000000	2030000000	730000000	912000000		10500000000	3510000000	4870000000	1510000000	3540000000	4190000000

## Sheet: Extended Data Figure 5f
Extended Data Figure 5f: Gene expression in HAE.
IFNB
	BA.5 WT			BA.5 ΔOrf6
- Rux	0.019761	0.01607	0.007281	0.028243	0.030937	0.016353
+ Rux	0.0028	0.001338	0.002096	0.010595	0.005169	0.009355
CXCL10
	BA.5 WT			BA.5 ΔOrf6
- Rux	4.94616	7.44821	2.52561	6.74751	6.49719	4.96843
+ Rux	0.007232	0.008993	0.009342	0.057386	0.030449	0.014345
