# Supplementary material for: Evolution of enhanced innate immune suppression by SARS-CoV-2 Omicron subvariants
Source: Nat Microbiol. 2024 Jan 16;9(2):451–63. doi: 10.1038/s41564-023-01588-4 (PMC10847042; doi:10.1038/s41564-023-01588-4)
Supplement: Supplementary file 16 — Statistical source data for Extended Data Fig. 6. [file 41564_2023_1588_MOESM16_ESM.xlsx]

## Sheet: Extended Data Figure 6a
Extended Data Figure 6a: Absolute global SARS-CoV-2 variant sequence counts over time, extracted from CoV-Spectrum using genomic data from GISAID.
year-week	BA.1	BA.2	BA.4	BA.5	BA.2.75	BQ.1.1	XBB.1	XBB1.5
2021-44	4	1	0	0	0	0	0	0
2021-45	28	1	0	0	0	0	0	0
2021-46	221	42	1	0	0	0	0	0
2021-47	792	7	0	0	0	1	0	1
2021-48	2519	38	0	0	0	0	0	0
2021-49	9015	82	2	0	0	0	0	0
2021-50	33301	214	1	1	0	2	1	1
2021-51	42235	941	1	0	0	0	0	0
2021-52	59243	3679	0	1	1	3	0	0
2022-01	63335	6497	4	2	2	10	2	4
2022-02	53303	10489	3	3	0	8	1	0
2022-03	48699	17823	4	2	2	7	2	2
2022-04	37642	21499	2	1	0	8	1	2
2022-05	32542	33064	4	0	0	3	1	0
2022-06	23960	41008	2	1	0	7	1	3
2022-07	16667	56472	1	2	0	1	0	0
2022-08	9768	61969	4	2	0	2	0	4
2022-09	5536	77296	12	4	1	9	0	0
2022-10	3387	98089	31	3	0	3	0	0
2022-11	1967	108270	30	2	0	0	0	2
2022-12	1007	110400	57	6	0	0	0	11
2022-13	540	86827	97	18	0	2	0	1
2022-14	313	75876	154	30	1	0	1	0
2022-15	177	71851	146	28	0	1	2	0
2022-16	130	69495	245	33	0	1	0	2
2022-17	81	57445	490	65	0	2	0	0
2022-18	62	50069	571	59	0	2	0	0
2022-19	136	45862	674	67	0	1	2	1
2022-20	96	35465	858	135	0	4	0	0
2022-21	47	27195	1258	207	2	0	0	0
2022-22	36	22240	2019	376	12	3	2	0
2022-23	33	17750	3224	593	30	7	2	0
2022-24	23	11493	4232	932	129	1	0	0
2022-25	31	8134	4688	1169	249	1	1	0
2022-26	15	5428	5302	1507	390	1	0	0
2022-27	9	3523	4727	1740	422	2	0	0
2022-28	11	2215	3745	1821	517	7	2	0
2022-29	13	1380	2685	1598	588	0	0	0
2022-30	6	854	1903	1378	561	10	3	1
2022-31	12	587	1519	1257	521	25	1	3
2022-32	10	357	999	977	340	5	5	0
2022-33	7	258	755	954	258	7	1	0
2022-34	11	201	541	832	198	18	3	1
2022-35	14	119	458	860	132	42	2	0
2022-36	11	131	350	674	121	140	10	0
2022-37	18	107	282	735	87	250	49	1
2022-38	9	99	247	669	109	595	155	0
2022-39	11	65	178	605	105	1041	251	0
2022-40	5	97	129	608	65	1637	382	0
2022-41	12	67	114	540	72	2326	542	0
2022-42	3	54	96	441	47	3238	690	3
2022-43	4	58	105	392	55	4065	820	6
2022-44	4	35	57	238	39	5011	1162	21
2022-45	4	48	102	297	45	7543	1539	41
2022-46	2	49	65	235	39	8503	1563	88
2022-47	7	36	52	171	27	10839	1685	193
2022-48	2	35	41	155	39	13738	1988	532
2022-49	7	36	52	147	31	15061	1858	897
2022-50	7	60	36	139	40	16136	1853	1384
2022-51	10	63	24	115	32	13663	1353	1669
2022-52	3	52	29	70	35	12332	1144	2515
2023-01	4	44	23	63	22	11305	1128	3904
2023-02	2	46	26	61	23	8698	928	4896
2023-03	0	24	15	47	17	6753	839	6121
2023-04	2	54	16	42	12	5418	755	7865
2023-05	1	38	9	41	9	4519	748	9451
2023-06	4	37	8	22	12	3694	661	11672
2023-07	0	31	6	12	12	2833	651	12811
2023-08	3	32	13	20	16	2133	492	12856
2023-09	1	26	12	17	13	1414	492	12941
2023-10	2	15	9	16	12	1020	408	12422
2023-11	2	5	2	11	7	747	467	12093
2023-12	1	17	3	5	8	506	389	11775
2023-13	2	16	3	2	4	398	273	10074
2023-14	4	11	4	1	3	233	229	8268
2023-15	0	13	6	0	0	167	176	8251
2023-16	2	19	3	1	0	101	142	6907
2023-17	1	3	1	1	1	112	117	6275
2023-18	0	2	2	1	4	41	85	5253
2023-19	0	7	2	1	1	17	91	4224
2023-20	0	1	0	1	0	19	63	3171
2023-21	1	3	1	1	1	24	61	2634
2023-22	1	4	0	0	0	14	57	1995
2023-23	0	7	0	2	0	7	42	1575
2023-24	1	3	2	1	0	4	45	1172
2023-25	0	4	0	0	0	7	16	923
2023-26	0	1	0	0	0	3	13	563
2023-27	2	0	0	0	0	2	5	411
2023-28	0	1	0	0	0	0	7	272
2023-29	0	0	0	0	1	0	1	107
2023-30	0	0	0	0	1	0	1	19

## Sheet: Extended Data Figure 6b
Extended Data Figure 6b: Infection levels - % Nucleocapsid+.
	DMSO				E64d				Camostat
BA.1	101.488	109.319	101.801	87.3923	10.4307	14.6594	11.3391	9.02114	52.6233	55.1292	58.888	56.0689
BA.2	86.618	107.543	100.243	105.596	37.1776	34.9392	38.1995	34.5985	37.129	45.5474	54.9878	53.528
BA.4	96.2378	100.325	102.74	100.697	16.6465	18.3929	18.2815	17.9471	73.5718	76.5444	76.7301	74.8723
BA.5	101.876	103.543	98.3743	96.2067	23.5098	24.8437	20.842	19.5081	117.049	108.545	117.382	96.3735
BA.2.75	105.71	105.057	101.794	87.4388	51.615	45.8728	48.3524	44.6982	33.54	26.9494	36.5416	27.0799
XBB.1	102.284	90.4735	103.621	103.621	44.1226	47.9109	44.1226	45.6825	84.9025	73.0919	84.234	68.6351
XBB.1 (B)	102.802	98.3187	101.521	97.3579	46.7574	41.6333	39.3915	43.5548	65.3323	58.6069	54.1233	62.45
XBB.1.5	100.649	107.859	95.7462	95.7462	18.5436	17.938	17.3324	14.708	115.934	115.069	104.686	99.7837
BQ.1.1	96.6071	102.736	100.109	100.547	48.0117	48.5954	50.2007	50.4925	75.5928	82.0139	79.533	80.9923
BQ.1.1 (B)	89.823	100	107.965	102.212	24.4248	23.8053	25.9734	25.3982	70.7965	56.6372	69.0266	78.7611

## Sheet: Extended Data Figure 6c
Extended Data Figure 6c: Infection levels - % Nucleocapsid+ in Calu-3.
	BA.2			BA.5			BA.2.75
2hpi	0.69	1.66	1.82	1.63	1.07	0.73	1.26	1.19	1.04
24hpi	36	41.1	41	39.5	43.4	44.7	56.4	54.5	55
48hpi	36.6	37.3	38.9	53.6	54.2	51.6	60.3	61.5	60.7

## Sheet: Extended Data Figure 6d
Extended Data Figure 6d: Infection levels - % Nucleocapsid+ in Calu-3.
	BA.2			BA.5			XBB.1			XBB.1 (B)			XBB.1.5
2hpi	0.69	1.66	1.82	1.63	1.07	0.73	1.95	1.56	1.33	0.4	0.89	0.78	0.19	0.64	1.64
24hpi	36	41.1	41	39.5	43.4	44.7	42.9	41.4	37.2	20.8	18.6	15.9	23.6	29.5	27.2
48hpi	36.6	37.3	38.9	53.6	54.2	51.6	50.8	53	56.6	41.6	42.9	44.8	45.8	40.7	44

## Sheet: Extended Data Figure 6e
Extended Data Figure 6e: Infection levels - % Nucleocapsid+ in Calu-3.
	BA.2			BA.5			BQ.1.1			BQ.1.1 (B)
2hpi	0.69	1.66	1.82	1.63	1.07	0.73	1.32	0.64	1.07	0.72	0.88	0.68
24hpi	36	41.1	41	39.5	43.4	44.7	20.9	22.9	20.8	16.4	13.8	14
48hpi	36.6	37.3	38.9	53.6	54.2	51.6	27.1	25	21.6	19.7	19.8	20.1

## Sheet: Extended Data Figure 6f
Extended Data Figure 6f: Nsp12 copies/mg RNA in HAE.
hpi	BA.2			BA.5			BA.2.75
8	4627969	2598795	3103606	1323320	1436067	940549	1312958	1019393	1140666
24	48132881	28933709	86943617	175000000	27249316	78536710	31213524	16726029	6127104
48	482000000	376000000	602000000	848000000	630000000	394000000	885000000	410000000	463000000
72	3650000000	1210000000	952000000	2790000000	1670000000	1800000000	2840000000	1010000000	1180000000

## Sheet: Extended Data Figure 6g
Extended Data Figure 6g: Nsp12 copies/mg RNA in HAE.
hpi	BA.2			BA.5			XBB.1			XBB.1 (B)			XBB.1.5
8	4627969	2598795	3103606	1323320	1436067	940549	1022120	1310009	1108119	58299.6	183495	355311	544322	1003203	732357
24	48132881	28933709	86943617	175000000	27249316	78536710	3908242	5932889	26011145	32285412	10904207	6748739	86156455	55800660	107000000
48	482000000	376000000	602000000	848000000	630000000	394000000	300000000	203000000	579000000	188000000	364000000	304000000	448000000	396000000	566000000
72	3650000000	1210000000	952000000	2790000000	1670000000	1800000000	1190000000	1310000000	1990000000	435000000	507000000	1170000000	1840000000	2730000000	1710000000

## Sheet: Extended Data Figure 6h
Extended Data Figure 6h: Nsp12 copies/mg RNA in HAE.
hpi	BA.2			BA.5			BQ.1.1			BQ.1.1 (B)
8	4627969	2598795	3103606	1323320	1436067	940549	3315567	1210315	3857653	3595224	914693	1261013
24	48132881	28933709	86943617	175000000	27249316	78536710	3611572	1773622	5248645	79215920	105000000	81701326
48	482000000	376000000	602000000	848000000	630000000	394000000	11718622	16926173	37669612	704000000	541000000	633000000
72	3650000000	1210000000	952000000	2790000000	1670000000	1800000000	511000000	157000000	34404287	328000000	896000000	638000000

## Sheet: Extended Data Figure 6i
Extended Data Figure 6i: Infection levels in Calu-3.
	BA.2			BA.5			BA.2.75			BQ.1.1			XBB.1			BQ.1.1 (B)			XBB.1 (B)			XBB.1.5
- Rux	36.1	37.5	38.2	46.8	46	47.4	51.5	50.4	52.3	31.1	35.9	31.7	48.7	48.7	51.1	27.3	26.8	23.4	29.3	31.1	30.9	38.7	39.9	42
+ Rux	46.9	52.3	47.1	42.7	47.6	46.5	55.9	57	51.2	46.9	46.5	48.4	52.3	51.3	50.8	36.1	32.4	35.7	29.9	32.7	31.4	44	41.2	40.8

## Sheet: Extended Data Figure 6j
Extended Data Figure 6j: Western blot quantification in Calu-3.
STAT1-pY701
Mock	BA.1	BA.2	BA.4	BA.5	BA.2.75	XBB.1	XBB.1 (B)	XBB.1.5	BQ.1.1	BQ.1.1 (B)
1	4.26623	3.24523	3.56808	3.3172	2.72018	5.21199	2.03505	3.86206	4.63968	4.47133
1	9.39003	7.32834	5.74515	6.00341	6.11137	1.7816	0.486601	0.695091	2.27012	1.52247

[truncated: 2 more sheets: Extended Data Figure 6k, Extended Data Figure 6l]
